# Supplementary material for: Serum-deprivation response of ARPE-19 cells; expression patterns relevant to age-related macular degeneration
Source: PLoS One. 2024 Sep 26;19(9):e0293383. doi: 10.1371/journal.pone.0293383 (PMC11426544; doi:10.1371/journal.pone.0293383)
Supplement: S1 Table — The normalized mean RNASeq count of RPE marker genes (identified in Reyes et al [31]) in ARPE-19 cells. The genes are identified by official HUGO symbol. Counts, for each sample day, represent the mean of 3 biological replicate samples measured in triplicate. Columns: EntrezID, Symbol, Gene Name, Counts Day0, Day1, Day3, Day4, Day5, Day6, Day9. (XLSX) [file pone.0293383.s001.xlsx]

## Sheet: S1 Table
S1 Table. Transcript counts of RPE marker genes . Normalized counts of gene expression for the RPE marker genes identified in Reyes et al.
			Day
Entrez ID	Symbol	GeneName	0	1	3	4	5	6	9
2583	B4GALNT1	beta-1,4-N-acetyl-galactosaminyltransferase 1	716.832	149.774	136.348	158.403	142.913	167.901	156.666
3691	ITGB4	integrin subunit beta 4	93090.6	8526.85	8136.77	5669.55	12376.5	11727.7	14542.1
4133	MAP2	microtubule associated protein 2	15995.1	1475.95	1402.25	2008.92	2437.94	2202.02	2520.5
4286	MITF	melanocyte inducing transcription factor	22336.4	2640.82	2944.4	3503.89	3250.97	3322.1	3419.76
4684	NCAM1	neural cell adhesion molecule 1	69.2142	5.76066	4.10021	7.22642	8.83112	5.91644	7.42354
5080	PAX6	paired box 6	46142.9	7198.51	6070.28	5126.18	7753.27	7165.61	7954.35
5159	PDGFRB	platelet derived growth factor receptor beta	33269.7	3913.77	3308.65	5618.78	5134.29	5442.28	6791.84
5176	SERPINF1	serpin family F member 1	1092.11	173.06	184.189	97.931	130.617	140.942	162.543
5460	POU5F1	POU class 5 homeobox 1	69.9762	13.4358	14.7414	11.5283	7.30163	6.49932	2.67835
6017	RLBP1	retinaldehyde binding protein 1	2609.33	574.725	369.169	171.905	564.143	516.232	792.105
6121	RPE65	retinoid isomerohydrolase RPE65	4.60772	0	0	0	0	0.262734	1.01486
6490	PMEL	premelanosome protein	6290.58	649.388	560.87	301.12	931.418	917.061	1265.79
7082	TJP1	tight junction protein 1	26455.1	3325.02	4184.29	4790.9	5250.74	4101.1	3764.95
7280	TUBB2A	tubulin beta 2A class IIa	4213.6	676.496	572.087	638.08	779.453	1114.84	718.622
7299	TYR	tyrosinase	64.3164	20.9648	11.7233	4.84397	13.4212	12.5897	31.848
7439	BEST1	bestrophin 1	319.75	135.329	266.769	204.422	117.587	102.542	175.18
7852	CXCR4	C-X-C motif chemokine receptor 4	6524.52	1018.6	893.207	568.34	663.153	575.977	519.652
