# Supplementary material for: Serum-deprivation response of ARPE-19 cells; expression patterns relevant to age-related macular degeneration
Source: PLoS One. 2024 Sep 26;19(9):e0293383. doi: 10.1371/journal.pone.0293383 (PMC11426544; doi:10.1371/journal.pone.0293383)
Supplement: S2 Table — The results of the DESeq Analysis. Columns: Sample, EntrezID, Symbol, Day 0 Mean, SampleDayMean, FoldChange, log2FoldChange, pval, padj. (TXT) [file pone.0293383.s002.txt]

Sample	Symbol	Day0Mean	SampleDayMean	FoldChange	log2FoldChange	pval	padj
SDay1	A1BG	90.9905	71.5132	0.785941	-0.347507	0.433407	1
SDay1	A1BG-AS1	51.0204	30.7175	0.602062	-0.732016	0.0926326	0.953438
SDay1	A1CF	1.80715	2.88899	1.59864	0.676847	0.743604	1
SDay1	A2M-AS1	24.6376	25.8719	1.0501	0.070529	0.92857	1
SDay1	A3GALT2	0	0.929315	?	?	0.441958	1
SDay1	A4GALT	284.569	249.026	0.8751	-0.19248	0.597315	1
SDay1	A4GNT	30.4196	12.0087	0.394769	-1.34092	0.0484024	0.866791
SDay1	AA06	0	0.33415	?	?	1	1
SDay1	AAAS	1423.41	1636.06	1.14939	0.20087	0.655976	1
SDay1	AACS	1769.37	1850.32	1.04575	0.0645424	0.854123	1
SDay1	AACSP1	0	0.316833	?	?	1	1
SDay1	AADACL3	0.335602	0	0	?	0.956742	1
SDay1	AADACL4	1.21671	0.316833	0.260402	-1.94119	0.745181	1
SDay1	AADAT	340.411	500.497	1.47028	0.556087	0.172416	1
SDay1	AAED1	234.74	256.979	1.09474	0.130589	0.779933	1
SDay1	AAGAB	1186.39	1412.42	1.19052	0.251592	0.512159	1
SDay1	AAK1	1379.9	1290.47	0.935187	-0.0966731	0.80534	1
SDay1	AAMDC	218.573	147.715	0.675818	-0.565293	0.359911	1
SDay1	AAMP	3690.89	4858.03	1.31622	0.396403	0.32848	1
SDay1	AANAT	4.76623	3.21254	0.674022	-0.569133	0.626865	1
SDay1	AAR2	1621.58	2063.59	1.27258	0.347758	0.406482	1
SDay1	AARS	12185.5	17470.2	1.4337	0.519738	0.162864	1
SDay1	AARS2	1516.52	1617.65	1.06668	0.0931339	0.914043	1
SDay1	AARSD1	264.1	319.444	1.20955	0.274476	0.470132	1
SDay1	AASDH	416.894	341.296	0.818665	-0.288656	0.472844	1
SDay1	AASDHPPT	2092.15	2571.43	1.22909	0.297586	0.422639	1
SDay1	AASS	1129.56	837.749	0.74166	-0.431171	0.348391	1
SDay1	AATF	3439.87	4759.79	1.38371	0.468541	0.248145	1
SDay1	AATK	94.2024	82.6933	0.877826	-0.187993	0.774398	1
SDay1	AATK-AS1	0.416367	0	0	?	0.949158	1
SDay1	ABAT	298.044	206.537	0.692975	-0.529125	0.34205	1
SDay1	ABCA1	2284.82	2135.98	0.934857	-0.0971826	0.841036	1
SDay1	ABCA10	2.28788	1.00245	0.438157	-1.19048	0.504153	1
SDay1	ABCA11P	223.836	217.29	0.970758	-0.0428166	0.963184	1
SDay1	ABCA12	14.5885	14.7724	1.0126	0.0180661	1	1
SDay1	ABCA13	13.4686	10.3483	0.76833	-0.380202	0.772772	1
SDay1	ABCA17P	16.3676	15.3406	0.937258	-0.0934818	0.933758	1
SDay1	ABCA2	17424.2	10237	0.587514	-0.767306	0.1982	1
SDay1	ABCA3	5025.98	4293.42	0.854246	-0.227277	0.491921	1
SDay1	ABCA4	32.2954	11.3376	0.351059	-1.51022	0.0178956	0.723231
SDay1	ABCA5	411.884	312.726	0.759257	-0.39734	0.298724	1
SDay1	ABCA6	0.383977	0	0	?	0.963588	1
SDay1	ABCA7	976.404	1074.5	1.10046	0.138113	0.808213	1
SDay1	ABCB1	0.383977	1.65343	4.30607	2.10637	0.465099	1
SDay1	ABCB10	847.952	1110.95	1.31016	0.389742	0.331909	1
SDay1	ABCB4	2.25591	1.26346	0.560069	-0.836323	0.756884	1
SDay1	ABCB5	694.433	1133.74	1.63261	0.707182	0.504192	1
SDay1	ABCB6	1123.08	1132.69	1.00856	0.0122898	0.954218	1
SDay1	ABCB7	1881.69	1022.24	0.543259	-0.880287	0.0304787	0.798111
SDay1	ABCB8	1125.17	1535.09	1.36432	0.448183	0.300816	1
SDay1	ABCB9	584.471	569.281	0.97401	-0.0379918	0.884241	1
SDay1	ABCC1	10196.1	8804.98	0.86356	-0.211631	0.634018	1
SDay1	ABCC10	1047.28	1158.76	1.10645	0.145934	0.756044	1
SDay1	ABCC11	2.06199	3.79426	1.8401	0.879783	0.587306	1
SDay1	ABCC12	0.335602	0	0	?	0.949652	1
SDay1	ABCC2	29.7273	46.4991	1.56419	0.645414	0.346992	1
SDay1	ABCC3	3297.9	2689.53	0.815528	-0.294193	0.464079	1
SDay1	ABCC4	1737.24	1929.88	1.11089	0.151715	0.660813	1
SDay1	ABCC5	2027.38	2479.48	1.223	0.290423	0.481805	1
SDay1	ABCC6	89.5151	46.4749	0.519185	-0.945679	0.0355757	0.828878
SDay1	ABCC6P1	10.1592	5.02309	0.49444	-1.01613	0.18379	1
SDay1	ABCC6P2	5.42489	5.02595	0.92646	-0.110199	1	1
SDay1	ABCC9	157.09	96.7642	0.615977	-0.69905	0.213959	1
SDay1	ABCD1	630.397	940.634	1.49213	0.577373	0.155532	1
SDay1	ABCD2	0	0.316833	?	?	1	1
SDay1	ABCD3	1952.59	1522.32	0.77964	-0.359121	0.369121	1
SDay1	ABCD4	1662.19	1760.8	1.05932	0.0831451	0.859191	1
SDay1	ABCE1	3684.87	4077.85	1.10665	0.146194	0.708271	1
SDay1	ABCF1	3320.62	4523.2	1.36215	0.445889	0.263704	1
SDay1	ABCF2	2175.63	4145.25	1.90531	0.930029	0.0194084	0.729822
SDay1	ABCF3	2077.17	2491.72	1.19957	0.262523	0.511597	1
SDay1	ABCG1	5.3761	11.6195	2.16133	1.11192	0.649603	1
SDay1	ABCG2	48.0411	34.6358	0.720963	-0.472003	0.450691	1
SDay1	ABCG4	37.5316	47.2927	1.26008	0.333512	0.635541	1
SDay1	ABCG5	0	0.316833	?	?	1	1
SDay1	ABCG8	0	0.306241	?	?	1	1
SDay1	ABHD1	45.6271	40.1142	0.879175	-0.185778	0.631872	1
SDay1	ABHD10	1251.39	848.874	0.678343	-0.559914	0.149915	1
SDay1	ABHD11	565.616	956.526	1.69112	0.757982	0.0669682	0.908071
SDay1	ABHD12	4684.22	4538.73	0.968941	-0.0455192	0.920785	1
SDay1	ABHD12B	24.0389	10.2494	0.426366	-1.22984	0.0668358	0.907742
SDay1	ABHD13	637.029	696.217	1.09291	0.128178	0.7088	1
SDay1	ABHD14A	189.393	191.583	1.01156	0.0165884	0.967203	1
SDay1	ABHD14A-ACY1	2.67185	6.02554	2.25519	1.17325	0.208967	1
SDay1	ABHD14B	4585.09	2650.32	0.57803	-0.790783	0.0449099	0.856604
SDay1	ABHD15	719.789	1000.86	1.39049	0.475592	0.259018	1
SDay1	ABHD16A	539.519	826.922	1.5327	0.616077	0.118851	0.981414
SDay1	ABHD16B	225.739	315.751	1.39874	0.484132	0.300808	1
SDay1	ABHD17A	1081.48	1318.7	1.21935	0.286111	0.515012	1
SDay1	ABHD17B	546.257	558.122	1.02172	0.0310027	0.921213	1
SDay1	ABHD17C	627.482	581.384	0.926535	-0.110083	0.772763	1
SDay1	ABHD2	3940.06	3557.34	0.902866	-0.147416	0.697645	1
SDay1	ABHD3	263.521	433.858	1.64639	0.719304	0.0645108	0.900539
SDay1	ABHD4	4300.69	4309.95	1.00215	0.00310294	0.979506	1
SDay1	ABHD5	1069.89	1205.76	1.12699	0.172481	0.723626	1
SDay1	ABHD6	295.013	346.309	1.17388	0.231283	0.573092	1
SDay1	ABHD8	1004.33	1199.11	1.19394	0.255731	0.557991	1
SDay1	ABI1	2880.61	2385.73	0.828203	-0.271944	0.499908	1
SDay1	ABI2	6557.77	3801.83	0.579744	-0.786512	0.0466392	0.861511
SDay1	ABI3	0.383977	0.316833	0.825136	-0.277296	1	1
SDay1	ABI3BP	314.829	158.527	0.503534	-0.98984	0.229883	1
SDay1	ABL1	12318.6	10601.1	0.860576	-0.216625	0.535531	1
SDay1	ABL2	17115	10113.9	0.59094	-0.758917	0.0651007	0.903307
SDay1	ABLIM1	4273.24	2626.96	0.614746	-0.701937	0.135095	1
SDay1	ABLIM2	20.2622	17.5807	0.867661	-0.204797	0.688637	1
SDay1	ABLIM3	3088.6	2457.23	0.79558	-0.329921	0.389193	1
SDay1	ABR	13146	13017.3	0.99021	-0.0141933	0.94798	1
SDay1	ABRA	0	0.33415	?	?	1	1
SDay1	ABRACL	412.57	583.93	1.41535	0.501157	0.196369	1
SDay1	ABT1	702.776	1120.91	1.59498	0.67354	0.0868724	0.944399
SDay1	ABTB1	1771.64	1853.26	1.04607	0.0649814	0.913335	1
SDay1	ABTB2	2010.27	1842.27	0.916427	-0.125908	0.757834	1
SDay1	ACAA1	1133.95	1321.06	1.16501	0.220348	0.581711	1
SDay1	ACAA2	2958.17	2194.66	0.7419	-0.430704	0.270544	1
SDay1	ACACA	3391.26	3133.1	0.923873	-0.114233	0.790931	1
SDay1	ACACB	606.985	319.562	0.526474	-0.925566	0.0256602	0.764791
SDay1	ACAD10	1124.6	1060.86	0.943315	-0.0841879	0.838153	1
SDay1	ACAD11	291.931	126.494	0.433302	-1.20656	0.00607431	0.591866
SDay1	ACAD8	1319.38	1383.32	1.04846	0.0682777	0.879875	1
SDay1	ACAD9	1975.54	2425.49	1.22776	0.296024	0.456599	1
SDay1	ACADL	31.0377	44.2799	1.42665	0.512629	0.278134	1
SDay1	ACADM	1128.24	1221.89	1.08301	0.115041	0.7395	1
SDay1	ACADS	617.609	437.084	0.707703	-0.498785	0.185929	1
SDay1	ACADSB	791.993	903.305	1.14055	0.189726	0.587764	1
SDay1	ACADVL	19910.1	12706.6	0.638197	-0.647927	0.0893793	0.951964
SDay1	ACAN	0.335602	0	0	?	0.956504	1
SDay1	ACAP1	46.8627	24.8881	0.531085	-0.912985	0.0695163	0.912041
SDay1	ACAP2	1622.59	1293.03	0.79689	-0.327548	0.424076	1
SDay1	ACAP3	1743.51	2246.68	1.2886	0.365801	0.376468	1
SDay1	ACAT1	3202.25	2774.71	0.866488	-0.206748	0.642934	1
SDay1	ACAT2	801.866	1001.88	1.24944	0.321283	0.64051	1
SDay1	ACBD3	3090.25	1852.91	0.5996	-0.737929	0.0671908	0.908393
SDay1	ACBD4	1429.96	1040.3	0.727501	-0.458979	0.245465	1
SDay1	ACBD5	1804.57	1507.34	0.835288	-0.259654	0.522738	1
SDay1	ACBD6	1223.91	1369.93	1.11931	0.162607	0.655088	1
SDay1	ACBD7	265.155	176.868	0.667036	-0.584164	0.185306	1
SDay1	ACCS	1119.11	1236.31	1.10472	0.14368	0.705621	1
SDay1	ACCSL	0.383977	0	0	?	0.973487	1
SDay1	ACD	907.49	1251.6	1.37919	0.463819	0.269781	1
SDay1	ACE	118.011	30.7007	0.26015	-1.94258	0.0253519	0.764791
SDay1	ACER1	2.91071	2.55484	0.877738	-0.188138	0.965146	1
SDay1	ACER2	177.882	143.701	0.807846	-0.307848	0.664518	1
SDay1	ACER3	689.203	741.46	1.07582	0.10544	0.787902	1
SDay1	ACHE	11.1979	11.2854	1.00781	0.0112196	1	1
SDay1	ACIN1	6496.5	8438.18	1.29888	0.377269	0.335407	1
SDay1	ACKR2	10.3496	9.47322	0.91532	-0.127652	0.923407	1
SDay1	ACKR3	4186.33	3858.89	0.921783	-0.117501	0.899592	1
SDay1	ACKR4	13.8097	7.29186	0.528024	-0.921323	0.29036	1
SDay1	ACLY	8922.41	9477.27	1.06219	0.0870381	0.870231	1
SDay1	ACMSD	1.5683	0.306241	0.195269	-2.35646	0.518067	1
SDay1	ACN9	410.436	436.785	1.0642	0.089765	0.80454	1
SDay1	ACO1	5145	4191.43	0.814661	-0.295728	0.469006	1
SDay1	ACO2	3970.44	3481.12	0.876758	-0.189749	0.588643	1
SDay1	ACOT1	90.4356	123.072	1.36088	0.44454	0.267869	1
SDay1	ACOT11	27.6122	29.639	1.0734	0.102193	0.897281	1
SDay1	ACOT13	558.227	538.116	0.963973	-0.0529357	0.938557	1
SDay1	ACOT2	603.476	862.658	1.42948	0.515491	0.192316	1
SDay1	ACOT4	6.91201	9.74927	1.41048	0.496189	0.753629	1
SDay1	ACOT6	3.7914	0.97454	0.25704	-1.95994	0.16233	1
SDay1	ACOT7	1270.97	1517.33	1.19384	0.255609	0.582328	1
SDay1	ACOT8	498.653	466.944	0.936411	-0.0947864	0.810285	1
SDay1	ACOT9	2343.72	1907.26	0.813775	-0.297298	0.460111	1
SDay1	ACOX1	1694.5	1216.53	0.717929	-0.478086	0.233768	1
SDay1	ACOX2	446.834	469.81	1.05142	0.0723394	0.839802	1
SDay1	ACOX3	801.643	838.98	1.04658	0.0656777	0.875981	1
SDay1	ACOXL	2.55912	2.89286	1.13041	0.176847	1	1
SDay1	ACP1	3300.28	3261.94	0.988382	-0.0168586	0.976633	1
SDay1	ACP2	1422.66	2069.81	1.45489	0.540906	0.186673	1
SDay1	ACP5	62.0176	37.1705	0.599354	-0.738521	0.476389	1
SDay1	ACP6	1392.89	953.786	0.684753	-0.546345	0.175054	1
SDay1	ACPL2	1307.61	861.351	0.658723	-0.602256	0.146047	1
SDay1	ACPT	2.60749	0.946631	0.363042	-1.46179	0.426061	1
SDay1	ACR	2.32027	0.957224	0.412549	-1.27736	0.628851	1
SDay1	ACRBP	22.6675	17.0347	0.751501	-0.412153	0.474937	1
SDay1	ACRC	75.426	118.167	1.56666	0.647689	0.138967	1
SDay1	ACRV1	8.59044	11.3097	1.31654	0.396751	0.605675	1
SDay1	ACSBG1	1.42317	2.9063	2.04213	1.03007	0.568405	1
SDay1	ACSBG2	4.46302	4.43465	0.993644	-0.0091992	1	1
SDay1	ACSF2	1096.61	797.422	0.72717	-0.459635	0.264505	1
SDay1	ACSF3	785.084	1092.77	1.39192	0.477072	0.245605	1
SDay1	ACSL1	2991.05	1805.99	0.6038	-0.727858	0.0709764	0.913664
SDay1	ACSL3	1351.16	1357.82	1.00493	0.00710003	0.958252	1
SDay1	ACSL4	8913.41	5982.62	0.671193	-0.5752	0.156964	1
SDay1	ACSL5	1406.95	1754.66	1.24714	0.318621	0.470493	1
SDay1	ACSL6	5.53419	4.70911	0.850913	-0.232916	0.858435	1
SDay1	ACSM3	173.209	102.458	0.59153	-0.757478	0.162732	1
SDay1	ACSM5	0.335602	0	0	?	0.961147	1
SDay1	ACSS1	170.621	172.552	1.01131	0.0162317	0.970303	1
SDay1	ACSS2	1330.96	1210.02	0.909132	-0.137439	0.746909	1
SDay1	ACSS3	584.909	336.001	0.574451	-0.799744	0.232575	1
SDay1	ACTA1	3.03985	7.3544	2.41933	1.27461	0.168021	1
SDay1	ACTA2	2110.42	1863.42	0.882958	-0.179583	0.614054	1
SDay1	ACTB	171653	168301	0.980473	-0.0284508	0.932515	1
SDay1	ACTBL2	36.1645	92.3225	2.55285	1.35211	0.224606	1
SDay1	ACTC1	7.53526	4.28813	0.569075	-0.813309	0.818534	1
SDay1	ACTG1	348786	310003	0.888807	-0.170058	0.719783	1
SDay1	ACTG1P4	14.522	5.73662	0.39503	-1.33997	0.0810162	0.938695
SDay1	ACTL10	31.9897	47.2507	1.47706	0.562731	0.268864	1
SDay1	ACTL6A	1652.66	2113.19	1.27866	0.354628	0.368287	1
SDay1	ACTL7A	0	0.316833	?	?	1	1
SDay1	ACTL8	2.27189	0.64039	0.281875	-1.82687	0.369468	1
SDay1	ACTN1	43943.3	40773.3	0.927861	-0.108019	0.768751	1
SDay1	ACTN1-AS1	1.47155	5.39289	3.66477	1.87372	0.107321	0.96752
SDay1	ACTN2	96.1423	54.5364	0.567247	-0.817951	0.516416	1
SDay1	ACTN3	3.31109	4.73315	1.42949	0.515496	0.732203	1
SDay1	ACTN4	103471	82099.2	0.793453	-0.333783	0.400505	1
SDay1	ACTR10	1844.42	2322.82	1.25938	0.33271	0.392342	1
SDay1	ACTR1A	4632.3	5394.93	1.16463	0.219876	0.593587	1
SDay1	ACTR1B	3759.32	3614.96	0.961598	-0.0564947	0.837322	1
SDay1	ACTR2	10797.1	8873.06	0.821804	-0.283134	0.488645	1
SDay1	ACTR3	6736.98	7112.73	1.05577	0.078301	0.839971	1
SDay1	ACTR3B	274.905	474.343	1.72548	0.787	0.0507878	0.870285
SDay1	ACTR3C	140.625	114.718	0.815774	-0.293758	0.557452	1
SDay1	ACTR5	280.847	376.799	1.34165	0.424008	0.300714	1
SDay1	ACTR6	885.501	734.867	0.829889	-0.269009	0.517458	1
SDay1	ACTR8	1127.25	1143.29	1.01423	0.0203825	0.939508	1
SDay1	ACTRT1	0	0.306241	?	?	1	1
SDay1	ACTRT3	73.5114	125.334	1.70495	0.769732	0.0663451	0.906717
SDay1	ACVR1	1075.44	1116.79	1.03844	0.0544235	0.901217	1
SDay1	ACVR1B	1055.57	1185.97	1.12353	0.16804	0.656739	1
SDay1	ACVR1C	23.8557	9.76583	0.409371	-1.28852	0.0351587	0.828878
SDay1	ACVR2A	411.233	361.027	0.877915	-0.187846	0.630308	1
SDay1	ACVR2B	661.173	695.906	1.05253	0.0738655	0.824574	1
SDay1	ACVR2B-AS1	87.1365	101.188	1.16126	0.215688	0.571321	1
SDay1	ACVRL1	0.416367	0.316833	0.760948	-0.394129	1	1
SDay1	ACY1	297.467	362.489	1.21858	0.285206	0.453654	1
SDay1	ACY3	2.44597	2.20337	0.900819	-0.150692	0.973968	1
SDay1	ACYP1	177.648	165.576	0.932045	-0.101529	0.77886	1
SDay1	ACYP2	87.5979	177.856	2.03036	1.02174	0.0131854	0.680474
SDay1	ADA	670.461	449.322	0.670168	-0.577405	0.177769	1
SDay1	ADAL	224.554	221.625	0.986957	-0.0189405	0.999229	1
SDay1	ADAM10	5324.11	3406.06	0.639742	-0.644437	0.120889	0.986068
SDay1	ADAM11	356.87	283.783	0.7952	-0.33061	0.416808	1
SDay1	ADAM12	2505.83	1449.3	0.57837	-0.789937	0.411441	1
SDay1	ADAM15	16286.8	14130.6	0.867609	-0.204883	0.576951	1
SDay1	ADAM17	2183.68	1837.55	0.841489	-0.248983	0.537887	1
SDay1	ADAM19	2667.07	1534.51	0.575355	-0.797475	0.0748208	0.9175
SDay1	ADAM1A	204.704	367.343	1.79451	0.843591	0.0395291	0.845535
SDay1	ADAM20	4.87939	6.88458	1.41095	0.496668	0.581928	1
SDay1	ADAM20P1	13.6637	17.9746	1.31549	0.395605	0.4817	1
SDay1	ADAM21	45.5524	40.8516	0.896805	-0.157134	0.716542	1
SDay1	ADAM21P1	2.22352	2.18219	0.981412	-0.0270695	1	1
SDay1	ADAM22	351.287	298.528	0.849812	-0.234784	0.802365	1
SDay1	ADAM23	85.5335	99.3833	1.16192	0.216514	0.910033	1
SDay1	ADAM28	2.25549	0	0	?	0.1639	1
SDay1	ADAM29	7.70891	23.0137	2.98534	1.57789	0.0880219	0.94971
SDay1	ADAM32	5.27935	13.244	2.50865	1.32691	0.058708	0.886655
SDay1	ADAM33	3.43981	1.61493	0.469483	-1.09086	0.765796	1
SDay1	ADAM8	51.6277	57.9963	1.12336	0.167815	0.814	1
SDay1	ADAM9	32130	16570.6	0.515735	-0.955299	0.018961	0.72548
SDay1	ADAMTS1	3288.32	2965.99	0.901979	-0.148834	0.711365	1
SDay1	ADAMTS10	44.4303	20.286	0.456579	-1.13106	0.571895	1
SDay1	ADAMTS12	4372.2	2822.23	0.645495	-0.631522	0.142824	1
SDay1	ADAMTS13	596.846	474.456	0.79494	-0.331083	0.361582	1
SDay1	ADAMTS14	247.621	184.087	0.743422	-0.427747	0.680746	1
SDay1	ADAMTS15	1494.78	982.983	0.657609	-0.604697	0.256273	1
SDay1	ADAMTS16	7.98401	2.56543	0.321321	-1.63791	0.09999	0.956974
SDay1	ADAMTS17	27.3824	48.2662	1.76267	0.817766	0.299343	1
SDay1	ADAMTS18	4.18876	2.4923	0.594997	-0.749047	0.643193	1
SDay1	ADAMTS2	1721.05	1078.68	0.62676	-0.674016	0.0789092	0.933117
SDay1	ADAMTS20	8.92948	3.15	0.352764	-1.50322	0.14015	1
SDay1	ADAMTS3	124.218	122.55	0.986576	-0.0194983	1	1
SDay1	ADAMTS4	0.671205	0.33415	0.497836	-1.00626	0.900908	1
SDay1	ADAMTS5	2562.83	2006.68	0.782995	-0.352925	0.645735	1
SDay1	ADAMTS6	996.754	664.817	0.666982	-0.58428	0.143116	1
SDay1	ADAMTS7	2664.1	2732.26	1.02559	0.03645	0.956367	1
SDay1	ADAMTS7P1	0	1.30197	?	?	0.492924	1
SDay1	ADAMTS8	5.82444	18.5036	3.17689	1.66761	0.479195	1
SDay1	ADAMTS9	712.866	1109.26	1.55606	0.637896	0.106123	0.967157
SDay1	ADAMTS9-AS2	48.6375	22.1955	0.456345	-1.1318	0.0216812	0.748996
SDay1	ADAMTSL1	87.9936	54.0457	0.6142	-0.70322	0.421085	1
SDay1	ADAMTSL3	3154.92	1723.95	0.546434	-0.871881	0.0291003	0.797123
SDay1	ADAMTSL4	13261.9	3421.94	0.258028	-1.9544	0.000937415	0.38366
SDay1	ADAMTSL4-AS1	1.60069	0.623074	0.389254	-1.36122	0.633466	1
SDay1	ADAMTSL5	1175.03	986.891	0.839882	-0.251741	0.521955	1
SDay1	ADAP1	2.36864	9.27944	3.91762	1.96998	0.113606	0.975903
SDay1	ADAP2	18.0581	10.8915	0.603137	-0.729443	0.222977	1
SDay1	ADAR	11266.6	9995.14	0.887147	-0.172756	0.64909	1
SDay1	ADARB1	796.312	736.342	0.92469	-0.112959	0.776449	1
SDay1	ADARB2	0.416367	0	0	?	0.953108	1
SDay1	ADAT1	581.017	613.566	1.05602	0.0786396	0.867811	1
SDay1	ADAT2	797.969	676.393	0.847643	-0.238471	0.520122	1
SDay1	ADAT3	69.7727	154.572	2.21536	1.14754	0.00855002	0.633761
SDay1	ADC	264.223	218.9	0.828464	-0.271488	0.447461	1
SDay1	ADCK1	194.564	366.418	1.88328	0.913245	0.0277361	0.781288
SDay1	ADCK2	1559.36	1585.89	1.01701	0.0243323	0.980452	1
SDay1	ADCK3	1823.48	1994.5	1.09378	0.129328	0.792212	1
SDay1	ADCK4	1063.07	1142.79	1.07499	0.104327	0.785447	1
SDay1	ADCK5	351.623	473.795	1.34745	0.430233	0.305977	1
SDay1	ADCY1	148.254	244.922	1.65204	0.724249	0.422385	1
SDay1	ADCY10	3.26271	0.918722	0.281582	-1.82837	0.226646	1
SDay1	ADCY10P1	32.8647	9.78416	0.29771	-1.74802	0.0660096	0.905973
SDay1	ADCY2	2.72065	1.25674	0.461927	-1.11426	0.560416	1
SDay1	ADCY3	2371.3	3004.48	1.26702	0.341436	0.508751	1
SDay1	ADCY4	0.416367	0.316833	0.760948	-0.394129	1	1
SDay1	ADCY5	16.4937	27.3031	1.65537	0.727151	0.185382	1
SDay1	ADCY6	5733.67	5327.35	0.929133	-0.106043	0.733112	1
SDay1	ADCY7	991.94	804.382	0.810918	-0.302371	0.422327	1
SDay1	ADCY8	0	1.62552	?	?	0.202389	1
SDay1	ADCY9	1905.65	1470.02	0.771398	-0.374453	0.335313	1
SDay1	ADCYAP1	945.064	903.188	0.95569	-0.0653859	0.959532	1
SDay1	ADD1	7698.88	8009.46	1.04034	0.0570572	0.926606	1
SDay1	ADD2	11.8873	4.67809	0.393537	-1.34543	0.584526	1
SDay1	ADD3	2423.71	1215.09	0.501336	-0.996149	0.0133714	0.680474
SDay1	ADD3-AS1	0	1.5803	?	?	0.17358	1
SDay1	ADH1C	0.416367	0.306241	0.735507	-0.443188	1	1
SDay1	ADH4	0.335602	0.612481	1.82502	0.867913	1	1
SDay1	ADH5	4439.08	3985.12	0.897735	-0.155639	0.69913	1
SDay1	ADH6	3.93392	2.22069	0.564498	-0.82496	0.510462	1
SDay1	ADHFE1	255.424	152.714	0.597885	-0.742061	0.0909874	0.953438
SDay1	ADI1	1435.7	2399.23	1.67112	0.740816	0.0980905	0.956556
SDay1	ADIPOR1	3974.06	4077.74	1.02609	0.0371561	0.964069	1
SDay1	ADIPOR2	3230.92	3312.38	1.02521	0.0359207	0.925952	1
SDay1	ADIRF	456.41	101.99	0.223461	-2.1619	0.0491505	0.866791
SDay1	ADK	1069.69	992.929	0.928239	-0.107433	0.760206	1
SDay1	ADM	3262.31	2088.24	0.640111	-0.643605	0.111023	0.97443
SDay1	ADM2	74.2056	59.6231	0.803485	-0.315657	0.793165	1
SDay1	ADM5	86.2275	131.621	1.52644	0.610171	0.204955	1
SDay1	ADNP	4989.57	4784.53	0.958905	-0.0605398	0.884197	1
SDay1	ADNP2	2241.51	1816.26	0.810285	-0.303499	0.452376	1
SDay1	ADO	1506.79	1802.41	1.19619	0.258449	0.517623	1
SDay1	ADORA1	630.781	726.022	1.15099	0.202874	0.552391	1
SDay1	ADORA2A	4.65694	0.306241	0.0657601	-3.92664	0.0227219	0.748996
SDay1	ADORA2A-AS1	17.7466	8.54575	0.481542	-1.05427	0.128637	0.995284
SDay1	ADORA2B	1034.2	1278.62	1.23633	0.306068	0.468994	1
SDay1	ADORA3	0	0.306241	?	?	1	1
SDay1	ADPGK	2210.04	2659.42	1.20334	0.267039	0.505148	1
SDay1	ADPGK-AS1	3.71105	2.53752	0.683774	-0.548408	0.678238	1
SDay1	ADPRH	623.698	603.681	0.967905	-0.0470632	0.892034	1
SDay1	ADPRHL1	8.62199	20.4312	2.36966	1.24468	0.0428565	0.855851
SDay1	ADPRHL2	1795.77	2195.28	1.22247	0.289802	0.496463	1
SDay1	ADPRM	374.02	371.752	0.993935	-0.00877664	0.914415	1
SDay1	ADRA1B	85.5711	38.5902	0.450973	-1.14889	0.0120486	0.672349
SDay1	ADRA1D	0	0.623074	?	?	0.647097	1
SDay1	ADRA2A	21.8547	24.2746	1.11072	0.1515	0.962278	1
SDay1	ADRA2B	3.71105	2.86108	0.770962	-0.375269	0.827424	1
SDay1	ADRA2C	15.5789	25.0894	1.61047	0.687481	0.653286	1
SDay1	ADRB1	1.85553	1.86535	1.0053	0.00762054	1	1
SDay1	ADRB2	654.267	601.018	0.918612	-0.122472	0.711816	1
SDay1	ADRB3	0.335602	0	0	?	0.967362	1
SDay1	ADRBK1	2832.74	2636.83	0.93084	-0.103396	0.714352	1
SDay1	ADRBK2	532.325	436.837	0.820621	-0.285212	0.518417	1
SDay1	ADRM1	2801.5	4815.57	1.71892	0.781506	0.0508519	0.870285
SDay1	ADSL	1893.83	2672.64	1.41124	0.49696	0.205006	1
SDay1	ADSS	2422.36	2299.43	0.949252	-0.0751369	0.896362	1
SDay1	ADSSL1	458.309	214.233	0.467443	-1.09714	0.00664528	0.600437
SDay1	ADTRP	3924.24	2526.13	0.643725	-0.635484	0.121917	0.987854
SDay1	AEBP1	6.62176	3.47356	0.524568	-0.9308	0.343364	1
SDay1	AEBP2	1580.66	1464.31	0.926393	-0.110303	0.80741	1
SDay1	AEN	3927	5701.91	1.45198	0.53802	0.18717	1
SDay1	AES	8282.32	9818.72	1.1855	0.2455	0.554118	1
SDay1	AFAP1	3470.83	2912.79	0.83922	-0.252878	0.494606	1
SDay1	AFAP1-AS1	14.7509	6.02941	0.408749	-1.29071	0.276772	1
SDay1	AFAP1L1	673.811	703.151	1.04354	0.061489	0.901587	1
SDay1	AFAP1L2	111.882	76.6968	0.685515	-0.544739	0.49142	1
SDay1	AFF1	4802.75	3004.47	0.625573	-0.67675	0.0979536	0.956556
SDay1	AFF2	2.63947	1.3366	0.50639	-0.981679	0.72732	1
SDay1	AFF3	1080.35	828.669	0.767039	-0.382627	0.491905	1
SDay1	AFF4	6959.47	4584.12	0.658689	-0.602331	0.132067	1
SDay1	AFG3L1P	629.685	1039.52	1.65085	0.723213	0.0748052	0.9175
SDay1	AFG3L2	5406.26	5636.77	1.04264	0.0602382	0.857286	1
SDay1	AFMID	424.593	470.778	1.10877	0.148966	0.755079	1
SDay1	AFP	34.906	61.8043	1.77059	0.824231	0.17262	1
SDay1	AFTPH	1391.1	1519.48	1.09229	0.127358	0.726122	1
SDay1	AGA	1724.76	1405.66	0.814989	-0.295147	0.457381	1
SDay1	AGAP1	3164.51	2855.75	0.902429	-0.148115	0.697057	1
SDay1	AGAP11	81.9842	25.9301	0.316282	-1.66072	0.0272341	0.775976
SDay1	AGAP2	14.2744	12.4449	0.871832	-0.197877	0.841664	1
SDay1	AGAP2-AS1	806.618	1128.7	1.39929	0.484697	0.211482	1
SDay1	AGAP3	6316.27	6825.17	1.08057	0.111792	0.79172	1
SDay1	AGAP4	103.32	132.975	1.28702	0.364037	0.424823	1
SDay1	AGAP5	227.45	189.551	0.833376	-0.26296	0.512877	1
SDay1	AGAP6	756.724	926.331	1.22413	0.29176	0.477006	1
SDay1	AGAP7	22.3155	24.8982	1.11573	0.157991	0.845164	1
SDay1	AGAP8	141.462	153.33	1.08389	0.116221	0.78064	1
SDay1	AGAP9	88.3015	58.4545	0.661987	-0.595124	0.169015	1
SDay1	AGBL2	45.412	41.5579	0.915131	-0.12795	0.804015	1
SDay1	AGBL3	18.5919	15.3011	0.822998	-0.281039	0.675812	1
SDay1	AGBL4	11.1819	6.27984	0.561605	-0.832373	0.2721	1
SDay1	AGBL5	3467.59	3036.63	0.875718	-0.191462	0.608902	1
SDay1	AGER	216.008	160.923	0.744988	-0.424711	0.29475	1
SDay1	AGFG1	3874.61	2946.16	0.760375	-0.395216	0.317341	1
SDay1	AGFG2	337.473	648.342	1.92117	0.941984	0.0592964	0.886655
SDay1	AGGF1	1695.26	1790.71	1.0563	0.0790217	0.817822	1
SDay1	AGK	1027.73	1089.33	1.05994	0.0839844	0.848618	1
SDay1	AGL	768.368	833.236	1.08442	0.116927	0.709349	1
SDay1	AGMAT	5.55017	13.0977	2.35988	1.23871	0.0845186	0.94208
SDay1	AGMO	0.671205	0.33415	0.497836	-1.00626	0.92438	1
SDay1	AGO1	1518.41	1421.41	0.936113	-0.0952455	0.804082	1
SDay1	AGO2	598.77	577.86	0.965078	-0.0512819	0.89373	1
SDay1	AGO3	263.038	257.821	0.980168	-0.0288988	0.948875	1
SDay1	AGO4	1497.97	1372.1	0.915976	-0.126618	0.757359	1
SDay1	AGPAT1	3955.76	4474.38	1.1311	0.177733	0.694578	1
SDay1	AGPAT2	1269.62	1682.19	1.32496	0.405946	0.318581	1
SDay1	AGPAT3	5740.11	6285.28	1.09497	0.130897	0.757097	1
SDay1	AGPAT4	844.896	707.069	0.836871	-0.256922	0.538426	1
SDay1	AGPAT4-IT1	81.1947	31.6289	0.389544	-1.36014	0.0273515	0.775976
SDay1	AGPAT5	2603.95	2782.79	1.06868	0.0958265	0.823755	1
SDay1	AGPAT6	4371	5597.78	1.28066	0.356891	0.3605	1
SDay1	AGPAT9	865.535	464.222	0.536342	-0.898776	0.358643	1
SDay1	AGPS	3491.4	3217.19	0.921463	-0.118003	0.782447	1
SDay1	AGRN	101481	85121	0.838787	-0.253623	0.506322	1
SDay1	AGRP	1.47155	0.633667	0.430612	-1.21554	0.669089	1
SDay1	AGT	19.8752	28.9702	1.45761	0.543601	0.619147	1
SDay1	AGTPBP1	1280.9	934.087	0.729241	-0.455533	0.287287	1
SDay1	AGTR1	0	0.668299	?	?	0.71992	1
SDay1	AGTRAP	963.354	1257.42	1.30526	0.384333	0.339046	1
SDay1	AHCTF1	2388.11	2107.87	0.882652	-0.180083	0.649177	1
SDay1	AHCTF1P1	7.51927	8.24522	1.09654	0.132965	0.911978	1
SDay1	AHCY	9933.13	12286.1	1.23688	0.30671	0.422888	1
SDay1	AHCYL1	9197.92	5884.16	0.639728	-0.64447	0.0981814	0.956556
SDay1	AHCYL2	982.328	697.048	0.709588	-0.494947	0.22693	1
SDay1	AHDC1	5696.2	5063.1	0.888856	-0.169979	0.67111	1
SDay1	AHI1	1049.51	913.032	0.86996	-0.200979	0.613825	1
SDay1	AHNAK	108481	60557.3	0.558231	-0.841067	0.030928	0.798973
SDay1	AHNAK2	21178.9	16890.2	0.797502	-0.326439	0.406953	1
SDay1	AHR	3019.49	2478.18	0.820727	-0.285026	0.542305	1
SDay1	AHRR	162.064	86.1589	0.531634	-0.911494	0.165318	1
SDay1	AHSA1	2164.67	3706.67	1.71235	0.775976	0.0519316	0.874756
SDay1	AHSA2	9355.25	5516.95	0.589717	-0.761906	0.0564899	0.886655
SDay1	AHSP	0	0.316833	?	?	1	1
SDay1	AICDA	0.751969	0	0	?	0.556602	1
SDay1	AIDA	1458.78	1237.02	0.847982	-0.237894	0.526584	1
SDay1	AIF1L	5.42447	6.15735	1.13511	0.182826	0.922264	1
SDay1	AIFM1	1229.87	1590.19	1.29297	0.370691	0.336727	1
SDay1	AIFM2	1129.37	1398.17	1.238	0.308014	0.436164	1
SDay1	AIFM3	46.7064	54.3775	1.16424	0.219389	0.715891	1
SDay1	AIG1	1347.41	977.618	0.725552	-0.46285	0.250917	1
SDay1	AIM1	24.7758	35.7869	1.44443	0.530499	0.538917	1
SDay1	AIM1L	105.299	64.5113	0.612648	-0.70687	0.589313	1
SDay1	AIMP1	2512.26	2229.3	0.887371	-0.172391	0.70548	1
SDay1	AIMP2	624.648	1298.69	2.07908	1.05595	0.00825603	0.633761
SDay1	AIP	2072.16	2503.19	1.20801	0.272629	0.487057	1
SDay1	AIPL1	0	0.316833	?	?	1	1
SDay1	AIRN	0	1.5697	?	?	0.307516	1
SDay1	AJAP1	1018.23	1896.34	1.86239	0.897152	0.0213978	0.74716
SDay1	AJUBA	8317.3	8823.88	1.06091	0.0852967	0.795441	1
SDay1	AK1	964.81	1521.1	1.57658	0.656798	0.0953634	0.956556
SDay1	AK2	6975.48	7418.23	1.06347	0.0887824	0.809059	1
SDay1	AK3	7810.62	5365.56	0.686958	-0.541707	0.179174	1
SDay1	AK4	4358.77	2840.68	0.651715	-0.617686	0.224397	1
SDay1	AK5	1571.73	910.549	0.57933	-0.787543	0.223892	1
SDay1	AK6	541.349	711.98	1.3152	0.395278	0.309281	1
SDay1	AK7	237.383	104.656	0.440874	-1.18156	0.00464732	0.543909
SDay1	AK8	38.5284	35.1852	0.913226	-0.130956	0.840855	1
SDay1	AK9	344.117	306.077	0.889456	-0.169005	0.705394	1
SDay1	AKAP1	2397.86	3094.45	1.2905	0.367932	0.358446	1
SDay1	AKAP10	1592.94	1384.78	0.869319	-0.202043	0.598642	1
SDay1	AKAP11	2329.78	2037.33	0.874471	-0.193517	0.665817	1
SDay1	AKAP12	11937.5	5716.94	0.478905	-1.06219	0.207391	1
SDay1	AKAP13	3797.89	2569.92	0.676672	-0.563472	0.161585	1
SDay1	AKAP17A	821.974	705.836	0.858708	-0.219761	0.540149	1
SDay1	AKAP2	384.159	214.02	0.557114	-0.843956	0.245404	1
SDay1	AKAP3	11.8212	11.0303	0.933097	-0.0999014	0.911596	1
SDay1	AKAP5	92.0145	56.0527	0.609172	-0.715078	0.142076	1
SDay1	AKAP6	386.854	159.83	0.413152	-1.27525	0.00254978	0.486116
SDay1	AKAP7	189.48	252.284	1.33146	0.413007	0.316582	1
SDay1	AKAP8	1666.07	2094.8	1.25733	0.330362	0.409562	1
SDay1	AKAP8L	2256.36	1969.72	0.872963	-0.196008	0.581205	1
SDay1	AKAP9	2835.88	2271.51	0.800991	-0.320142	0.442469	1
SDay1	AKIP1	1238.79	1013.45	0.818094	-0.289662	0.469805	1
SDay1	AKIRIN1	2657.38	2976.75	1.12018	0.163734	0.674565	1
SDay1	AKIRIN2	1628.15	1558.93	0.957485	-0.0626789	0.8715	1
SDay1	AKNA	726.634	869.546	1.19668	0.259034	0.543232	1
SDay1	AKNAD1	0.335602	0	0	?	0.942105	1
SDay1	AKR1A1	1888.94	1781.51	0.943126	-0.0844778	0.785834	1
SDay1	AKR1B1	11591	13471.6	1.16225	0.216923	0.564383	1
SDay1	AKR1B10	24.7248	34.1769	1.38229	0.467062	0.688337	1
SDay1	AKR1B15	0.671205	0.612481	0.91251	-0.132087	1	1
SDay1	AKR1C1	2.82994	1.55911	0.550934	-0.860049	0.674691	1
SDay1	AKR1C2	1.42317	0.33415	0.234792	-2.09055	0.559906	1
SDay1	AKR1C3	529.351	404.527	0.764194	-0.38799	0.529997	1
SDay1	AKR1D1	1.10356	2.80526	2.54202	1.34597	0.440804	1
SDay1	AKR1E2	0.416367	0.33415	0.802537	-0.31736	1	1
SDay1	AKR7A2	1765.32	1496.13	0.847517	-0.238686	0.501713	1
SDay1	AKR7A2P1	33.8193	14.1909	0.41961	-1.25288	0.0311642	0.800882
SDay1	AKR7A3	35.3517	36.466	1.03152	0.0447696	0.981905	1
SDay1	AKR7L	33.0215	37.7871	1.14432	0.194487	0.694758	1
SDay1	AKT1	8016.19	9848.2	1.22854	0.296944	0.47944	1
SDay1	AKT1S1	1722.97	2567.13	1.48995	0.57526	0.155954	1
SDay1	AKT2	6785.03	6486.68	0.956029	-0.0648744	0.854878	1
SDay1	AKT3	6124.57	3917.08	0.639569	-0.644828	0.111297	0.97443
SDay1	AKTIP	776.231	790.385	1.01823	0.0260695	0.938385	1
SDay1	ALAD	2101.56	2081.28	0.990353	-0.0139858	0.977239	1
SDay1	ALAS1	1883.84	1764.51	0.936653	-0.0944129	0.781708	1
SDay1	ALAS2	2.38505	0.957224	0.401344	-1.31709	0.681457	1
SDay1	ALB	1.80715	1.59761	0.884051	-0.177798	1	1
SDay1	ALCAM	22014.3	13492.9	0.612916	-0.706239	0.082143	0.938695
SDay1	ALDH16A1	850.006	1775.28	2.08855	1.0625	0.0103139	0.649329
SDay1	ALDH18A1	4682.45	3902.09	0.833344	-0.263017	0.500268	1
SDay1	ALDH1A1	17.659	20.9773	1.18791	0.248425	0.898723	1
SDay1	ALDH1A2	4.51181	0.957224	0.212159	-2.23678	0.0812619	0.938695
SDay1	ALDH1A3	32504.3	23005.4	0.707763	-0.498661	0.376764	1
SDay1	ALDH1B1	5940.92	4793.42	0.806848	-0.309632	0.501357	1
SDay1	ALDH1L1	605.04	300.447	0.496574	-1.00992	0.268801	1
SDay1	ALDH1L1-AS1	0.800344	0	0	?	0.808502	1
SDay1	ALDH1L1-AS2	0.751969	1.26346	1.68021	0.74864	0.880827	1
SDay1	ALDH1L2	24.1127	8.33281	0.345577	-1.53292	0.0681536	0.910014
SDay1	ALDH2	2255.47	1944.94	0.86232	-0.213704	0.58368	1
SDay1	ALDH3A1	8.52566	9.66656	1.13382	0.181191	0.897285	1
SDay1	ALDH3A2	5971.29	5024.13	0.841381	-0.24917	0.503344	1
SDay1	ALDH3B1	11249.3	7675.91	0.682346	-0.551424	0.166166	1
SDay1	ALDH3B2	0.335602	0.612481	1.82502	0.867913	1	1
SDay1	ALDH4A1	1831.12	1279.46	0.698732	-0.517189	0.198986	1
SDay1	ALDH5A1	511.012	503.294	0.984897	-0.0219553	0.977331	1
SDay1	ALDH6A1	812.274	462.158	0.568969	-0.813578	0.0462708	0.861511
SDay1	ALDH7A1	2778.07	2032.19	0.731512	-0.451046	0.275526	1
SDay1	ALDH8A1	3.6143	8.14132	2.25253	1.17155	0.197675	1
SDay1	ALDH9A1	4522.93	4395.55	0.971838	-0.041212	0.941809	1
SDay1	ALDOA	72673.5	44925.3	0.61818	-0.693902	0.0668521	0.907742
SDay1	ALDOB	0.335602	1.5312	4.56255	2.18984	0.52105	1
SDay1	ALDOC	1504.96	494.659	0.328685	-1.60522	0.077304	0.92867
SDay1	ALG1	608.411	1200.05	1.97244	0.979979	0.0135436	0.680474
SDay1	ALG10	109.47	112.881	1.03116	0.0442747	0.927945	1
SDay1	ALG10B	631.78	412.206	0.652451	-0.616058	0.117416	0.977934
SDay1	ALG11	287.636	282.954	0.983723	-0.023676	0.981888	1
SDay1	ALG12	1077.12	1362.56	1.265	0.339137	0.418902	1
SDay1	ALG13	1110.6	992.895	0.894015	-0.161629	0.652501	1
SDay1	ALG14	158.843	236.185	1.48691	0.572316	0.16473	1
SDay1	ALG1L	2.11036	1.86922	0.885735	-0.175054	0.996473	1
SDay1	ALG1L2	1.13595	0.623074	0.548507	-0.866419	0.923176	1
SDay1	ALG1L9P	24.2194	17.6867	0.730268	-0.453502	0.420575	1
SDay1	ALG2	1216.72	1450.19	1.19188	0.253244	0.513326	1
SDay1	ALG3	839.924	1419.27	1.68976	0.756815	0.0603115	0.887594
SDay1	ALG5	512.32	843.875	1.64716	0.719985	0.0630597	0.899291
SDay1	ALG6	224.988	247.997	1.10227	0.140475	0.72974	1
SDay1	ALG8	1018.89	1445.08	1.4183	0.504162	0.20793	1
SDay1	ALG9	1615.54	1514.32	0.937345	-0.0933482	0.807875	1
SDay1	ALK	3.35946	2.20337	0.65587	-0.608518	0.693429	1
SDay1	ALKBH1	353.241	400.6	1.13407	0.181508	0.674486	1
SDay1	ALKBH2	608.9	625.35	1.02702	0.0384583	0.865045	1
SDay1	ALKBH3	762.004	975.151	1.27972	0.355827	0.361735	1
SDay1	ALKBH3-AS1	4.14382	0.306241	0.0739029	-3.75822	0.0382259	0.840872
SDay1	ALKBH4	488.788	661.348	1.35304	0.436202	0.281712	1
SDay1	ALKBH5	5139.23	3990.32	0.776444	-0.365047	0.328343	1
SDay1	ALKBH6	149.98	187.943	1.25312	0.325526	0.487357	1
SDay1	ALKBH7	444.277	518.317	1.16665	0.222376	0.565988	1
SDay1	ALKBH8	464.477	594.522	1.27998	0.356124	0.407783	1
SDay1	ALMS1	676.061	637.552	0.943039	-0.0846101	0.791792	1
SDay1	ALMS1P	1.43916	5.10968	3.55046	1.82801	0.181585	1
SDay1	ALOX12	116.762	86.7823	0.743242	-0.428096	0.338885	1
SDay1	ALOX12B	19.5382	18.5245	0.948116	-0.0768641	0.999152	1
SDay1	ALOX12P2	1.21671	1.25674	1.0329	0.0467017	1	1
SDay1	ALOX15	1.08757	0.316833	0.291322	-1.77931	0.697349	1
SDay1	ALOX15B	1.43916	0.33415	0.232184	-2.10666	0.562114	1
SDay1	ALOX15P1	5.11824	1.91445	0.374044	-1.41872	0.24005	1
SDay1	ALOX5	49.5549	25.3366	0.511284	-0.967802	0.304822	1
SDay1	ALOX5AP	6.04688	14.0185	2.3183	1.21307	0.352183	1
SDay1	ALOXE3	74.1393	60.4326	0.815122	-0.294912	0.626975	1
SDay1	ALPI	0	0.612481	?	?	0.850891	1
SDay1	ALPK1	1216.94	712.315	0.585332	-0.772673	0.052943	0.88243
SDay1	ALPK2	1641.77	1048.13	0.638413	-0.647438	0.185748	1
SDay1	ALPK3	41.4659	30.6709	0.739667	-0.435052	0.486831	1
SDay1	ALPL	0.383977	0	0	?	0.958321	1
SDay1	ALPP	1.5847	3.1115	1.96346	0.973399	0.688457	1
SDay1	ALS2	4534.62	2920.67	0.644083	-0.634682	0.115814	0.97664
SDay1	ALS2CL	14293.3	6186.37	0.432818	-1.20817	0.16301	1
SDay1	ALS2CR11	9.50352	5.99376	0.630689	-0.664999	0.444237	1
SDay1	ALS2CR12	6.9608	11.8865	1.70763	0.771997	0.246568	1
SDay1	ALX1	0	0.33415	?	?	1	1
SDay1	ALX3	112.972	95.9023	0.848904	-0.236326	0.557707	1
SDay1	ALX4	4.28895	3.08359	0.718963	-0.476011	0.82472	1
SDay1	ALYREF	835.59	1531.78	1.83317	0.874338	0.0347358	0.828878
SDay1	AMACR	140.809	110.868	0.787362	-0.344901	0.410014	1
SDay1	AMBN	0	0.316833	?	?	1	1
SDay1	AMBP	0	0.668299	?	?	0.813119	1
SDay1	AMBRA1	2491.6	2690.99	1.08003	0.111065	0.779813	1
SDay1	AMD1	2543.84	3032.33	1.19203	0.25342	0.51851	1
SDay1	AMDHD1	10.1359	10.8001	1.06553	0.0915683	1	1
SDay1	AMDHD2	971.016	1569.14	1.61598	0.692408	0.0919874	0.953438
SDay1	AMER1	322.784	341.767	1.05881	0.0824408	0.81893	1
SDay1	AMFR	4491.54	4808.98	1.07068	0.0985234	0.816417	1
SDay1	AMH	212.19	337.179	1.58904	0.668157	0.134176	1
SDay1	AMIGO1	353.219	457.977	1.29658	0.374713	0.347238	1
SDay1	AMIGO2	1069.61	2427.27	2.2693	1.18224	0.175794	1
SDay1	AMIGO3	227.905	253.126	1.11066	0.151423	0.742062	1
SDay1	AMMECR1	516.409	507.502	0.982753	-0.0250993	0.946808	1
SDay1	AMMECR1L	1626.44	1715.04	1.05447	0.0765247	0.836173	1
SDay1	AMN	2.00107	0.946631	0.473063	-1.0799	0.676138	1
SDay1	AMN1	488.034	239.698	0.491151	-1.02576	0.027217	0.775976
SDay1	AMOT	686.205	477.363	0.695657	-0.523552	0.188871	1
SDay1	AMOTL1	8791.67	7018.14	0.798272	-0.325048	0.391385	1
SDay1	AMOTL2	22166	17314	0.781107	-0.356408	0.455054	1
SDay1	AMPD1	0	0.306241	?	?	1	1
SDay1	AMPD2	5392.25	5368.46	0.995587	-0.00638087	0.952106	1
SDay1	AMPD3	796.362	321.234	0.403377	-1.3098	0.0320227	0.810695
SDay1	AMPH	3615.77	1736.62	0.48029	-1.05802	0.0809251	0.938695
SDay1	AMT	284.725	249.289	0.875544	-0.191749	0.641716	1
SDay1	AMTN	97.0799	479.202	4.93616	2.30339	0.231709	1
SDay1	AMY2A	0.383977	0	0	?	0.95005	1
SDay1	AMY2B	204.297	151.815	0.743109	-0.428355	0.292375	1
SDay1	AMZ1	13.7449	4.06485	0.295735	-1.75762	0.0511905	0.870928
SDay1	AMZ2	3405.89	2870	0.84266	-0.246977	0.556047	1
SDay1	AMZ2P1	325.658	249.71	0.766785	-0.383106	0.363534	1
SDay1	ANAPC1	3189.32	2901.82	0.909855	-0.136291	0.734572	1
SDay1	ANAPC10	163.805	172.133	1.05084	0.071545	0.830511	1
SDay1	ANAPC11	730.442	817.758	1.11954	0.162904	0.702389	1
SDay1	ANAPC13	1631.02	1674.38	1.02659	0.0378564	0.931545	1
SDay1	ANAPC15	324.234	428.264	1.32085	0.401466	0.310645	1
SDay1	ANAPC16	1778.97	2299.47	1.29259	0.370261	0.335714	1
SDay1	ANAPC1P1	1.00681	4.95954	4.92601	2.30042	0.242229	1
SDay1	ANAPC2	1659.04	2070.55	1.24804	0.319662	0.439581	1
SDay1	ANAPC4	556.73	687.437	1.23478	0.304249	0.435346	1
SDay1	ANAPC5	3863.82	4585.39	1.18675	0.247014	0.540852	1
SDay1	ANAPC7	1446.32	2147.13	1.48454	0.570016	0.157786	1
SDay1	ANG	187.253	79.9783	0.427113	-1.22731	0.0102925	0.649329
SDay1	ANGEL1	1200.97	983.392	0.818828	-0.288367	0.439987	1
SDay1	ANGEL2	812.66	899.933	1.10739	0.147166	0.686923	1
SDay1	ANGPT1	9.68103	0.918722	0.0948992	-3.39746	0.000977511	0.38366
SDay1	ANGPT2	2.30428	1.91445	0.830822	-0.267389	1	1
SDay1	ANGPT4	2.59109	6.64189	2.56336	1.35804	0.465559	1
SDay1	ANGPTL1	3.03985	0.918722	0.302226	-1.7263	0.350154	1
SDay1	ANGPTL2	4780.96	5101.12	1.06697	0.0935134	0.810321	1
SDay1	ANGPTL3	3.80822	0.306241	0.0804157	-3.63638	0.0632007	0.899291
SDay1	ANGPTL4	1623.09	347.516	0.214108	-2.22359	0.201173	1
SDay1	ANGPTL6	27.7163	16.8238	0.606999	-0.720234	0.163974	1
SDay1	ANGPTL7	1427.78	392.298	0.27476	-1.86375	0.240728	1
SDay1	ANK1	71.4788	44.7107	0.62551	-0.676896	0.26287	1
SDay1	ANK2	1678.86	991.261	0.590438	-0.760143	0.0687323	0.910619
SDay1	ANK3	883.38	307.859	0.348501	-1.52077	0.00378761	0.503693
SDay1	ANKAR	66.7824	56.5765	0.847178	-0.239263	0.643739	1
SDay1	ANKDD1A	265.302	194.691	0.733847	-0.446448	0.356603	1
SDay1	ANKDD1B	5.29231	6.26823	1.1844	0.244159	0.915004	1
SDay1	ANKEF1	128.68	184.949	1.43727	0.523335	0.200588	1
SDay1	ANKFN1	0.335602	0.306241	0.91251	-0.132087	1	1
SDay1	ANKFY1	3352.34	3436.37	1.02507	0.0357188	0.929378	1
SDay1	ANKH	984.394	1068.01	1.08494	0.117618	0.839325	1
SDay1	ANKHD1	234.643	219.047	0.933534	-0.0992257	0.852672	1
SDay1	ANKHD1-EIF4EBP3	78.123	152.373	1.95042	0.963788	0.0261135	0.764791
SDay1	ANKIB1	4056.38	2921.19	0.720147	-0.473637	0.244529	1
SDay1	ANKK1	9.36792	12.6202	1.34717	0.429932	0.752806	1
SDay1	ANKLE1	76.9032	135.288	1.75919	0.814913	0.0637205	0.900539
SDay1	ANKLE2	4803.47	5504.17	1.14587	0.196448	0.612172	1
SDay1	ANKMY1	315.603	388.263	1.23022	0.298921	0.487561	1
SDay1	ANKMY2	1568.02	989.629	0.631131	-0.663988	0.0983218	0.956556
SDay1	ANKRA2	706.61	519.137	0.734686	-0.4448	0.258225	1
SDay1	ANKRD1	14682.1	5559.8	0.378679	-1.40095	0.0146939	0.702061
SDay1	ANKRD10	1795.38	2416.06	1.34571	0.428366	0.266579	1
SDay1	ANKRD11	9902.68	11875.2	1.19919	0.262065	0.5238	1
SDay1	ANKRD12	1664.86	1040.25	0.624832	-0.678461	0.0923191	0.953438
SDay1	ANKRD13A	15698.7	6160.03	0.392391	-1.34964	0.000766315	0.38366
SDay1	ANKRD13B	1176.29	1370.39	1.16502	0.220351	0.631212	1
SDay1	ANKRD13C	1589.62	1477.43	0.92942	-0.105597	0.813129	1
SDay1	ANKRD13D	1284.22	1547.57	1.20507	0.269118	0.519594	1
SDay1	ANKRD16	241.162	297.224	1.23247	0.30155	0.446334	1
SDay1	ANKRD17	5366.87	4540.74	0.846069	-0.241153	0.532925	1
SDay1	ANKRD18A	321.659	178.486	0.554891	-0.849724	0.230855	1
SDay1	ANKRD18B	0.71958	1.26346	1.75584	0.812159	0.901818	1
SDay1	ANKRD19P	20.6211	22.5968	1.09581	0.132	0.837905	1
SDay1	ANKRD2	68.9717	31.1751	0.451999	-1.14561	0.158289	1
SDay1	ANKRD20A11P	3.74344	4.8073	1.28419	0.360863	0.816934	1
SDay1	ANKRD20A12P	23.4069	18.6005	0.794657	-0.331596	0.57503	1
SDay1	ANKRD20A19P	3.10421	0	0	?	0.321167	1
SDay1	ANKRD20A3	0	0.316833	?	?	1	1
SDay1	ANKRD20A4	4.36627	0.957224	0.219231	-2.18947	0.0969414	0.956556
SDay1	ANKRD20A5P	158.688	72.1588	0.454722	-1.13694	0.00881785	0.633761
SDay1	ANKRD20A8P	2.63947	2.25919	0.855927	-0.22444	0.977745	1
SDay1	ANKRD20A9P	8.1257	4.39615	0.541018	-0.886251	0.320861	1
SDay1	ANKRD22	3.05583	3.13941	1.02735	0.0389282	1	1
SDay1	ANKRD23	174.298	162.037	0.929658	-0.105228	0.782968	1
SDay1	ANKRD24	130.982	72.2936	0.551935	-0.857431	0.111906	0.975534
SDay1	ANKRD26	586.065	530.787	0.905679	-0.142928	0.776375	1
SDay1	ANKRD26P1	1.72639	2.79467	1.6188	0.694921	0.877775	1
SDay1	ANKRD27	1633.61	1374.24	0.841225	-0.249436	0.493881	1
SDay1	ANKRD28	3308.23	2692.39	0.813847	-0.29717	0.454009	1
SDay1	ANKRD29	63.2389	39.4938	0.624517	-0.679187	0.173909	1
SDay1	ANKRD30B	734.863	484.695	0.659573	-0.600396	0.566839	1
SDay1	ANKRD30BL	60.6061	63.7955	1.05262	0.0739905	0.996541	1
SDay1	ANKRD31	5.67973	10.9427	1.92662	0.946076	0.250776	1
SDay1	ANKRD32	298.075	317.282	1.06444	0.0900925	0.85669	1
SDay1	ANKRD33B	2804.05	1798.62	0.641438	-0.640619	0.134463	1
SDay1	ANKRD34A	183.999	161.561	0.878055	-0.187616	0.676568	1
SDay1	ANKRD34B	0.671205	1.83744	2.73753	1.45288	0.634509	1
SDay1	ANKRD34C	11.3137	14.6501	1.2949	0.372844	0.674379	1
SDay1	ANKRD35	2.4982	4.37883	1.7528	0.809658	0.503481	1
SDay1	ANKRD36	355.775	217.829	0.612266	-0.70777	0.116729	0.97664
SDay1	ANKRD36B	216.815	126.064	0.581437	-0.782305	0.0940266	0.955635
SDay1	ANKRD36BP1	127.564	56.5318	0.443165	-1.17408	0.109526	0.97443
SDay1	ANKRD36BP2	43.7421	33.7034	0.770503	-0.376128	0.689908	1
SDay1	ANKRD37	154.731	158.915	1.02704	0.0384972	0.938022	1
SDay1	ANKRD39	157.827	233.732	1.48094	0.566516	0.165533	1
SDay1	ANKRD40	2628.25	2902.9	1.1045	0.143391	0.707908	1
SDay1	ANKRD42	280.311	255.263	0.910642	-0.135045	0.720469	1
SDay1	ANKRD44	174.605	162.232	0.929135	-0.10604	0.743671	1
SDay1	ANKRD45	31.4484	32.7154	1.04029	0.0569819	0.945417	1
SDay1	ANKRD46	398.827	379.759	0.95219	-0.0706786	0.922399	1
SDay1	ANKRD49	349.481	436.672	1.24949	0.321336	0.398891	1
SDay1	ANKRD50	2109.32	1413.55	0.670145	-0.577454	0.153245	1
SDay1	ANKRD52	4715.24	4730.1	1.00315	0.0045417	0.988727	1
SDay1	ANKRD53	5.85766	3.79039	0.647083	-0.627978	0.589156	1
SDay1	ANKRD54	619.239	1008.3	1.62829	0.703356	0.0825748	0.938695
SDay1	ANKRD55	0.416367	1.84804	4.43848	2.15007	0.351724	1
SDay1	ANKRD6	679.286	644.117	0.948227	-0.0766954	0.895787	1
SDay1	ANKRD61	26.6848	12.99	0.486793	-1.03862	0.0646177	0.900539
SDay1	ANKRD62	0	0.623074	?	?	0.822164	1
SDay1	ANKRD63	0.71958	0.929315	1.29147	0.369013	1	1
SDay1	ANKRD65	0.71958	0.64039	0.889951	-0.168203	1	1
SDay1	ANKRD7	27.8562	16.531	0.59344	-0.752826	0.183963	1
SDay1	ANKRD9	292.234	275.916	0.944163	-0.0828921	0.760914	1
SDay1	ANKS1A	2019.09	1852.89	0.917683	-0.123932	0.742781	1
SDay1	ANKS1B	33.2694	30.4417	0.915007	-0.128145	0.946194	1
SDay1	ANKS3	835.052	1171.63	1.40307	0.488582	0.230932	1
SDay1	ANKS4B	0.335602	1.86535	5.55822	2.47462	0.596502	1
SDay1	ANKS6	3829.72	4193.01	1.09486	0.130746	0.721595	1
SDay1	ANKUB1	1.47155	2.15428	1.46395	0.549869	0.819824	1
SDay1	ANKZF1	3059.82	2494.08	0.815108	-0.294937	0.451441	1
SDay1	ANLN	5830.52	3848.41	0.660046	-0.599362	0.138862	1
SDay1	ANO1	0	1.5418	?	?	0.57602	1
SDay1	ANO10	2213.05	2005.78	0.906341	-0.141873	0.714412	1
SDay1	ANO2	40.0948	26.4705	0.660196	-0.599033	0.6835	1
SDay1	ANO4	15.0213	8.39846	0.559104	-0.838812	0.202942	1
SDay1	ANO5	392.362	277.716	0.707804	-0.498579	0.329435	1
SDay1	ANO6	6780.14	5500.64	0.811288	-0.301714	0.456149	1
SDay1	ANO7	75.3397	77.7467	1.03195	0.045371	0.983296	1
SDay1	ANO8	1117.7	859.492	0.768981	-0.37898	0.319498	1
SDay1	ANO9	18.062	40.4147	2.23756	1.16192	0.191503	1
SDay1	ANP32A	3755.78	4028.18	1.07253	0.101017	0.795465	1
SDay1	ANP32A-IT1	14.4732	10.2225	0.706303	-0.501641	0.579463	1
SDay1	ANP32AP1	0.335602	0.316833	0.944074	-0.0830283	1	1
SDay1	ANP32B	5460.41	6255.66	1.14564	0.196152	0.584134	1
SDay1	ANP32C	1.21671	0	0	?	0.371943	1
SDay1	ANP32E	3341.55	2784.34	0.83325	-0.263179	0.53367	1
SDay1	ANPEP	2.68482	0	0	?	0.348859	1
SDay1	ANTXR1	7534.91	8424.18	1.11802	0.160946	0.682132	1
SDay1	ANTXR2	2364.9	2079	0.879107	-0.18589	0.600113	1
SDay1	ANTXRL	1.88791	0	0	?	0.234154	1
SDay1	ANXA1	17774.8	17344.3	0.975779	-0.0353735	0.91447	1
SDay1	ANXA10	5.6439	6.15272	1.09015	0.124532	1	1
SDay1	ANXA11	9033.75	9265.07	1.02561	0.036477	0.944581	1
SDay1	ANXA13	1.93629	0.918722	0.474475	-1.07559	0.719274	1
SDay1	ANXA2	55456.7	46486.2	0.838244	-0.254558	0.492424	1
SDay1	ANXA2P1	5.19858	1.89713	0.364932	-1.4543	0.189994	1
SDay1	ANXA2P2	10314.5	7344.31	0.712037	-0.489977	0.225679	1
SDay1	ANXA2P3	0.335602	0	0	?	0.947788	1
SDay1	ANXA2R	5.96696	4.72745	0.792271	-0.335934	0.758294	1
SDay1	ANXA3	8365.85	8976.66	1.07301	0.101667	0.760081	1
SDay1	ANXA4	2787	3344.04	1.19987	0.262878	0.458102	1
SDay1	ANXA5	21586.2	19721.6	0.913623	-0.130329	0.750774	1
SDay1	ANXA6	8508.58	6451.73	0.758261	-0.399233	0.310499	1
SDay1	ANXA7	2991.3	3376.44	1.12875	0.174731	0.660284	1
SDay1	ANXA8	51.4814	26.1768	0.50847	-0.975764	0.50658	1
SDay1	ANXA8L1	18.6484	10.0924	0.541195	-0.885781	0.579372	1
SDay1	ANXA9	147.462	101.656	0.689372	-0.536645	0.230289	1
SDay1	AOAH	0	0.306241	?	?	1	1
SDay1	AOC1	0	0.33415	?	?	1	1
SDay1	AOC2	75.4878	56.9874	0.754922	-0.4056	0.47852	1
SDay1	AOC3	47.5288	30.7198	0.646341	-0.629632	0.40177	1
SDay1	AOX1	4858.77	3267.38	0.672471	-0.572457	0.144088	1
SDay1	AOX2P	1.34241	0	0	?	0.375318	1
SDay1	AP1AR	1009.71	1358.68	1.34562	0.428272	0.342491	1
SDay1	AP1B1	5310.57	5544.29	1.04401	0.0621343	0.952842	1
SDay1	AP1G1	3964.44	3427.32	0.864513	-0.21004	0.598079	1
SDay1	AP1G2	4045.77	5945.72	1.46962	0.555439	0.179078	1
SDay1	AP1M1	5490.23	4420.19	0.805101	-0.312758	0.351317	1
SDay1	AP1M2	473.653	488.185	1.03068	0.0435995	0.896276	1
SDay1	AP1S1	2026.98	2092.2	1.03218	0.0456923	0.925756	1
SDay1	AP1S2	1612.04	1763.06	1.09368	0.129191	0.822254	1
SDay1	AP1S3	1488.33	937.257	0.629736	-0.66718	0.105068	0.965358
SDay1	AP2A1	8369.48	7004.66	0.836929	-0.256823	0.481407	1
SDay1	AP2A2	5674.5	6268.26	1.10464	0.143571	0.733571	1
SDay1	AP2B1	14662.7	9590.54	0.654079	-0.612464	0.116057	0.97664
SDay1	AP2M1	37016.2	28797.4	0.777966	-0.362221	0.353552	1
SDay1	AP2S1	1553.91	1755.72	1.12987	0.176157	0.666073	1
SDay1	AP3B1	2386.05	2653.49	1.11209	0.15327	0.705189	1
SDay1	AP3B2	7.56421	11.6495	1.54008	0.623009	0.468343	1
SDay1	AP3D1	11442.3	12303.8	1.07529	0.104727	0.799019	1
SDay1	AP3M1	2274.98	2177.68	0.957232	-0.0630601	0.8891	1
SDay1	AP3M2	1336.98	1354.9	1.01341	0.0192113	0.972638	1
SDay1	AP3S1	2124.02	1591.92	0.749487	-0.416026	0.311354	1
SDay1	AP3S2	186.513	158.42	0.849377	-0.235523	0.612059	1
SDay1	AP4B1	576.434	512.738	0.8895	-0.168933	0.625643	1
SDay1	AP4B1-AS1	53.9134	36.3681	0.674566	-0.567969	0.245334	1
SDay1	AP4E1	857.695	821.381	0.957662	-0.0624119	0.894008	1
SDay1	AP4M1	450.459	667.016	1.48075	0.566325	0.153141	1
SDay1	AP4S1	154.125	214.635	1.39261	0.477789	0.233906	1
SDay1	AP5B1	1820.31	2621.8	1.4403	0.526374	0.192106	1
SDay1	AP5M1	777.215	971.651	1.25017	0.322124	0.39086	1
SDay1	AP5S1	474.04	753.141	1.58877	0.66791	0.101316	0.959082
SDay1	AP5Z1	2077.32	3577.94	1.72239	0.784411	0.0495526	0.866791
SDay1	APAF1	1119.1	632.031	0.564765	-0.824277	0.0362623	0.828878
SDay1	APBA1	216.69	101.846	0.470006	-1.08925	0.148583	1
SDay1	APBA2	879.739	950.512	1.08045	0.111629	0.900561	1
SDay1	APBA3	661.132	864.639	1.30782	0.38716	0.359601	1
SDay1	APBB1	2486.34	2663.99	1.07145	0.0995677	0.850571	1
SDay1	APBB1IP	5.47327	4.25349	0.77714	-0.363753	0.874782	1
SDay1	APBB2	7439.31	4759.67	0.639801	-0.644305	0.106503	0.967157
SDay1	APBB3	682.552	766.196	1.12255	0.166775	0.691527	1
SDay1	APC	1106.22	1141.07	1.0315	0.0447504	0.900216	1
SDay1	APC2	125.393	165.835	1.32253	0.403299	0.349494	1
SDay1	APCDD1	503.051	456.021	0.90651	-0.141605	0.871629	1
SDay1	APCDD1L	916.415	725.586	0.791765	-0.336855	0.721179	1
SDay1	APCDD1L-AS1	103.116	73.7391	0.715106	-0.483772	0.45943	1
SDay1	APCS	0.383977	0	0	?	0.982696	1
SDay1	APEH	6180.74	6521.92	1.0552	0.0775156	0.898599	1
SDay1	APEX1	7965.61	12604.7	1.58239	0.662105	0.0743808	0.916977
SDay1	APEX2	816.56	1256.99	1.53937	0.622339	0.127344	0.994597
SDay1	APH1A	5679.4	6528.31	1.14947	0.200971	0.611873	1
SDay1	APH1B	1705.34	1139.68	0.6683	-0.581431	0.156008	1
SDay1	API5	5884.22	5910.02	1.00438	0.00631027	0.966453	1
SDay1	APIP	722.279	793.895	1.09915	0.136391	0.72147	1
SDay1	APITD1	55.1962	118.366	2.14446	1.10062	0.0107602	0.653699
SDay1	APITD1-CORT	4.00172	8.44445	2.11021	1.07738	0.185022	1
SDay1	APLF	217.749	242.967	1.11581	0.15809	0.645909	1
SDay1	APLN	26.6896	44.6476	1.67284	0.742303	0.503696	1
SDay1	APLNR	0.671205	2.46052	3.66582	1.87414	0.628188	1
SDay1	APLP1	3830.81	3328.43	0.868859	-0.202806	0.610182	1
SDay1	APLP2	107510	73173.5	0.680622	-0.555074	0.160608	1
SDay1	APMAP	8192.46	7331.98	0.894966	-0.160095	0.664568	1
SDay1	APOA1	0.416367	0.623074	1.49646	0.58155	1	1
SDay1	APOA1BP	2102.52	2789.59	1.32678	0.407933	0.295793	1
SDay1	APOA5	0	0.316833	?	?	1	1
SDay1	APOBEC2	2.72065	2.50289	0.919961	-0.120356	1	1
SDay1	APOBEC3A	0.383977	0.316833	0.825136	-0.277296	1	1
SDay1	APOBEC3B	339.916	463.584	1.36382	0.447651	0.365376	1
SDay1	APOBEC3C	105.021	42.6753	0.406351	-1.2992	0.0725986	0.913664
SDay1	APOBEC3D	0.751969	0.316833	0.421338	-1.24695	0.903005	1
SDay1	APOBEC3F	296.185	168.777	0.569834	-0.811386	0.040874	0.852511
SDay1	APOBEC3G	0.335602	0.316833	0.944074	-0.0830283	1	1
SDay1	APOBEC3H	31.7517	13.3435	0.420245	-1.2507	0.0854253	0.944135
SDay1	APOBEC4	0.335602	0	0	?	0.937659	1
SDay1	APOBR	3.42382	5.06445	1.47918	0.564797	0.604159	1
SDay1	APOC1	11.8242	8.07852	0.683219	-0.54958	0.450346	1
SDay1	APOC1P1	0.383977	0	0	?	0.946989	1
SDay1	APOC4-APOC2	0	0.306241	?	?	1	1
SDay1	APOD	0	0.33415	?	?	1	1
SDay1	APOE	95.2332	98.8591	1.03807	0.053909	0.883985	1
SDay1	APOF	0.832733	0	0	?	0.590295	1
SDay1	APOH	0.416367	0	0	?	0.969518	1
SDay1	APOL1	20.7502	13.6689	0.658733	-0.602234	0.312409	1
SDay1	APOL2	1426.45	1545.01	1.08312	0.115188	0.783769	1
SDay1	APOL3	2.32027	1.90385	0.820533	-0.285367	1	1
SDay1	APOL4	0.335602	0.612481	1.82502	0.867913	1	1
SDay1	APOL6	666.26	797.458	1.19692	0.259322	0.481174	1
SDay1	APOLD1	731.45	546.37	0.746969	-0.42088	0.323429	1
SDay1	APOM	31.968	34.3693	1.07512	0.104493	0.845125	1
SDay1	APOO	163.516	222.039	1.3579	0.441379	0.280994	1
SDay1	APOOL	1187.19	914.865	0.770614	-0.37592	0.364244	1
SDay1	APOPT1	886.438	906.734	1.0229	0.0326587	0.899077	1
SDay1	APP	104865	76150.7	0.726175	-0.46161	0.244098	1
SDay1	APPBP2	2056.2	1632.29	0.79384	-0.333079	0.419865	1
SDay1	APPL1	2647.97	2084.59	0.787241	-0.345122	0.388349	1
SDay1	APPL2	2368.98	2032.43	0.857932	-0.221064	0.55784	1
SDay1	APRT	955.415	1264.95	1.32397	0.404875	0.32876	1
SDay1	APTX	1053.76	1233.69	1.17075	0.227431	0.560188	1
SDay1	AQP1	55.6189	42.1136	0.757181	-0.40129	0.75945	1
SDay1	AQP10	0	0.306241	?	?	1	1
SDay1	AQP11	424.854	298.68	0.703018	-0.508367	0.207641	1
SDay1	AQP2	0.383977	0.650983	1.69537	0.7616	1	1
SDay1	AQP3	5.80543	5.04999	0.869873	-0.201123	0.874649	1
SDay1	AQP4-AS1	0.416367	0	0	?	0.953782	1
SDay1	AQP5	0.832733	1.901	2.28285	1.19083	0.591956	1
SDay1	AQP6	2.04944	3.46684	1.6916	0.758388	0.649137	1
SDay1	AQP7	0.751969	0.612481	0.814503	-0.296007	1	1
SDay1	AQP7P1	0.671205	0	0	?	0.573082	1
SDay1	AQP7P3	0	0.306241	?	?	1	1
SDay1	AQP8	0	0.33415	?	?	1	1
SDay1	AQPEP	5.82527	6.47031	1.11073	0.15151	0.900418	1
SDay1	AQR	1176.29	1048.9	0.891695	-0.165378	0.714281	1
SDay1	AR	149.291	94.338	0.631908	-0.662214	0.53259	1
SDay1	ARAF	2039.39	2788.8	1.36747	0.451506	0.27419	1
SDay1	ARAP1	8672.83	8063.54	0.929747	-0.10509	0.74311	1
SDay1	ARAP2	2008.2	1678.62	0.835879	-0.258634	0.594283	1
SDay1	ARAP3	3497.94	4631.6	1.3241	0.405007	0.34814	1
SDay1	ARC	125.329	145.772	1.16311	0.21799	0.795329	1
SDay1	ARCN1	10260.4	7956.46	0.775457	-0.366882	0.342155	1
SDay1	AREG	2.09438	1.60821	0.767868	-0.381069	0.846922	1
SDay1	AREL1	3055.08	3168.81	1.03723	0.0527299	0.904551	1
SDay1	ARF1	15285	12982.2	0.84934	-0.235585	0.534509	1
SDay1	ARF3	6579.89	7301.77	1.10971	0.150182	0.720333	1
SDay1	ARF4	9720.53	7953.99	0.818267	-0.289356	0.472455	1
SDay1	ARF5	2192.34	2447.64	1.11645	0.158915	0.690917	1
SDay1	ARF6	4072.17	3782.85	0.928952	-0.106325	0.74209	1
SDay1	ARFGAP1	10885.3	8709.45	0.80011	-0.321729	0.469564	1
SDay1	ARFGAP2	3536.85	4623.75	1.30731	0.386599	0.351471	1
SDay1	ARFGAP3	2606.76	1810.48	0.694533	-0.525884	0.18337	1
SDay1	ARFGEF1	3264.72	2373.87	0.727128	-0.459719	0.257395	1
SDay1	ARFGEF2	3913.48	2994.23	0.765106	-0.386268	0.330767	1
SDay1	ARFIP1	1334.73	1252.14	0.938119	-0.0921579	0.822804	1
SDay1	ARFIP2	3116.33	4092.99	1.3134	0.393307	0.296223	1
SDay1	ARFRP1	1081.12	1499.48	1.38697	0.471939	0.248249	1
SDay1	ARG1	0.71958	1.61493	2.24427	1.16625	0.732662	1
SDay1	ARG2	316.146	323.94	1.02465	0.0351352	0.893485	1
SDay1	ARGFX	0.671205	0	0	?	0.77735	1
SDay1	ARGFXP2	1.16834	1.26346	1.08142	0.11293	1	1
SDay1	ARGLU1	3759.15	3563.87	0.948052	-0.0769623	0.894935	1
SDay1	ARHGAP1	11264.3	9520.41	0.845184	-0.242663	0.530528	1
SDay1	ARHGAP10	1597.03	1576.14	0.986917	-0.0189993	0.952466	1
SDay1	ARHGAP11A	1625.37	1212.96	0.746269	-0.422233	0.412241	1
SDay1	ARHGAP11B	76.7503	67.9812	0.885745	-0.175037	0.789603	1
SDay1	ARHGAP12	2139.46	1591.29	0.74378	-0.427053	0.293522	1
SDay1	ARHGAP17	4393.91	3426.89	0.779916	-0.358609	0.373167	1
SDay1	ARHGAP18	3237.09	2194.49	0.677921	-0.560811	0.14473	1
SDay1	ARHGAP19	561.772	391.525	0.696947	-0.52088	0.174243	1
SDay1	ARHGAP20	1045.94	453.842	0.433908	-1.20454	0.140305	1
SDay1	ARHGAP21	4198.15	3808.12	0.907095	-0.140675	0.750578	1
SDay1	ARHGAP22	1200.92	1269.22	1.05688	0.0798065	0.961931	1
SDay1	ARHGAP23	7354.97	8689.43	1.18144	0.240542	0.526381	1
SDay1	ARHGAP24	252.331	206.107	0.816812	-0.291924	0.48157	1
SDay1	ARHGAP26	376.34	295.126	0.784201	-0.350705	0.394384	1
SDay1	ARHGAP27	631.611	613.493	0.971314	-0.0419901	0.898207	1
SDay1	ARHGAP28	194.806	126.141	0.647523	-0.626996	0.195753	1
SDay1	ARHGAP29	11464.4	6922.61	0.603835	-0.727774	0.0699411	0.912041
SDay1	ARHGAP30	54.4226	60.6537	1.11449	0.156388	0.728396	1
SDay1	ARHGAP31	441.915	508.26	1.15013	0.201798	0.643537	1
SDay1	ARHGAP32	1884.09	1552.48	0.823996	-0.279291	0.491999	1
SDay1	ARHGAP33	938.445	961.843	1.02493	0.0355292	0.948459	1
SDay1	ARHGAP35	11979.2	9414.04	0.785867	-0.347643	0.394602	1
SDay1	ARHGAP36	0	0.33415	?	?	1	1
SDay1	ARHGAP39	493.164	866.719	1.75746	0.813495	0.0495569	0.866791
SDay1	ARHGAP4	100.59	102.982	1.02378	0.0339005	0.943341	1
SDay1	ARHGAP40	0	0.946631	?	?	0.551377	1
SDay1	ARHGAP42	84.0583	102.844	1.22349	0.290998	0.466795	1
SDay1	ARHGAP44	283.332	277.3	0.978708	-0.0310494	0.933621	1
SDay1	ARHGAP5	5861.92	3605.83	0.615128	-0.701042	0.0840956	0.942031
SDay1	ARHGAP5-AS1	167.427	121.796	0.727458	-0.459065	0.294652	1
SDay1	ARHGAP6	41.0969	14.7649	0.35927	-1.47686	0.0329129	0.818342
SDay1	ARHGAP8	49.8981	17.2553	0.345811	-1.53194	0.111729	0.974434
SDay1	ARHGAP9	3.87258	10.8982	2.81421	1.49273	0.165085	1
SDay1	ARHGDIA	11468.4	15943.1	1.39018	0.475268	0.258578	1
SDay1	ARHGDIB	27.1383	34.6078	1.27524	0.350768	0.681397	1
SDay1	ARHGDIG	215.073	136.814	0.636127	-0.652613	0.150055	1
SDay1	ARHGEF1	5010	5968.16	1.19125	0.252475	0.601124	1
SDay1	ARHGEF10	4915.75	3702.11	0.753111	-0.409066	0.292596	1
SDay1	ARHGEF10L	2738.78	3118.43	1.13862	0.187285	0.668602	1
SDay1	ARHGEF11	2138.34	3314.47	1.55002	0.632287	0.115356	0.976502
SDay1	ARHGEF12	12258.7	8500.35	0.693414	-0.52821	0.203324	1
SDay1	ARHGEF15	0	0.306241	?	?	1	1
SDay1	ARHGEF16	287.208	468.805	1.63228	0.706892	0.196765	1
SDay1	ARHGEF17	2309.47	2211.32	0.957499	-0.0626574	0.882734	1
SDay1	ARHGEF18	1687.92	1774.04	1.05102	0.0717892	0.878988	1
SDay1	ARHGEF19	126.383	223.442	1.76798	0.8221	0.0525394	0.88243
SDay1	ARHGEF2	7636.87	8558.35	1.12066	0.16435	0.678286	1
SDay1	ARHGEF25	1148.09	1602.17	1.39552	0.480799	0.22822	1
SDay1	ARHGEF26	2429.66	2028.75	0.834992	-0.260166	0.544628	1
SDay1	ARHGEF26-AS1	17.8564	13.7872	0.772119	-0.373105	0.591269	1
SDay1	ARHGEF28	3594.04	3853.17	1.0721	0.100443	0.795122	1
SDay1	ARHGEF3	2583.24	1822.37	0.705459	-0.503366	0.223922	1
SDay1	ARHGEF33	12.0302	25.4011	2.11144	1.07822	0.0528606	0.88243
SDay1	ARHGEF34P	130.77	79.5478	0.608304	-0.717135	0.114005	0.975903
SDay1	ARHGEF35	250.99	246.516	0.982174	-0.0259497	0.992142	1
SDay1	ARHGEF37	593.278	535.121	0.901974	-0.148843	0.694197	1
SDay1	ARHGEF38	0.767954	0.64039	0.833891	-0.262069	1	1
SDay1	ARHGEF39	345.321	346.466	1.00332	0.00477493	0.967233	1
SDay1	ARHGEF4	1018.86	735.572	0.721954	-0.470021	0.215533	1
SDay1	ARHGEF40	3254.12	3881.76	1.19287	0.254442	0.554358	1
SDay1	ARHGEF5	700.218	578.236	0.825795	-0.276145	0.523935	1
SDay1	ARHGEF6	732.019	514.758	0.703203	-0.507987	0.202879	1
SDay1	ARHGEF7	2296.2	1933.26	0.841939	-0.248213	0.519932	1
SDay1	ARHGEF9	1903.92	1271.09	0.667619	-0.582903	0.148083	1
SDay1	ARID1A	6873.54	6121.03	0.89052	-0.16728	0.626935	1
SDay1	ARID1B	3378.41	3681.54	1.08972	0.123963	0.757663	1
SDay1	ARID2	1205.88	1067.53	0.885266	-0.175818	0.678132	1
SDay1	ARID3A	85.2782	62.2805	0.730322	-0.453396	0.259543	1
SDay1	ARID3B	436.207	317.791	0.728534	-0.456931	0.202414	1
SDay1	ARID3C	27.2083	22.7356	0.835614	-0.259091	0.643497	1
SDay1	ARID4A	966.928	662.766	0.685435	-0.544908	0.19393	1
SDay1	ARID4B	1818.25	1622.25	0.892204	-0.164555	0.711073	1
SDay1	ARID5A	491.756	795.272	1.61721	0.693505	0.0845969	0.94208
SDay1	ARID5B	7338.58	4491.59	0.612052	-0.708274	0.166776	1
SDay1	ARIH1	3090.46	2211.74	0.715667	-0.482639	0.223971	1
SDay1	ARIH2	4389.56	5242.04	1.19421	0.256052	0.512919	1
SDay1	ARIH2OS	37.3816	29.4054	0.786628	-0.346246	0.559954	1
SDay1	ARL1	3245.26	2358.56	0.726769	-0.460431	0.254063	1
SDay1	ARL10	374.943	234.642	0.625805	-0.676214	0.31027	1
SDay1	ARL13A	5.82183	0.612481	0.105204	-3.24874	0.0159772	0.723231
SDay1	ARL13B	499.581	576.276	1.15352	0.206042	0.589278	1
SDay1	ARL14	42.9347	22.3919	0.521534	-0.939166	0.462069	1
SDay1	ARL14EP	1094.83	1114.34	1.01782	0.0254812	0.902782	1
SDay1	ARL14EPL	6.91243	15.9521	2.30774	1.20648	0.0606967	0.887594
SDay1	ARL15	289.308	191.334	0.661352	-0.596509	0.179444	1
SDay1	ARL16	644.185	569.802	0.884532	-0.177014	0.690596	1
SDay1	ARL17A	391.691	188.672	0.481685	-1.05384	0.0109512	0.653699
SDay1	ARL2	1777.53	2352.23	1.32331	0.404156	0.347633	1
SDay1	ARL2-SNX15	3.26271	1.27406	0.39049	-1.35664	0.317	1
SDay1	ARL2BP	1487.96	1866.2	1.2542	0.326772	0.422255	1
SDay1	ARL3	1077.64	891.295	0.827083	-0.273895	0.522583	1
SDay1	ARL4A	1238.86	1027.45	0.829351	-0.269945	0.519652	1
SDay1	ARL4C	8352.88	7683.48	0.91986	-0.120513	0.769664	1
SDay1	ARL4D	966.313	704.188	0.728737	-0.45653	0.244736	1
SDay1	ARL5A	1395.46	1399.77	1.00309	0.00445059	0.943952	1
SDay1	ARL5B	542.459	313.5	0.577923	-0.791051	0.193297	1
SDay1	ARL5C	0.767954	0	0	?	0.73542	1
SDay1	ARL6	78.195	87.1579	1.11462	0.156553	0.712636	1
SDay1	ARL6IP1	16105.7	13603.2	0.844621	-0.243625	0.570522	1
SDay1	ARL6IP4	3196.02	3902.32	1.221	0.288058	0.471571	1
SDay1	ARL6IP5	4962.15	3460.53	0.697385	-0.519973	0.186478	1
SDay1	ARL6IP6	944.275	1056.25	1.11858	0.161669	0.66923	1
SDay1	ARL8A	1935.37	2386.35	1.23302	0.302197	0.439947	1
SDay1	ARL8B	5265.03	4265.72	0.810198	-0.303653	0.474664	1
SDay1	ARL9	6.22524	11.1381	1.78918	0.839299	0.219811	1
SDay1	ARMC1	1816.85	1708.84	0.940549	-0.0884254	0.861271	1
SDay1	ARMC10	1442.64	1206.08	0.836025	-0.258383	0.512877	1
SDay1	ARMC12	15.2648	13.8779	0.909143	-0.13742	0.910711	1
SDay1	ARMC2	35.0139	42.4089	1.2112	0.276436	0.599679	1
SDay1	ARMC2-AS1	0.416367	0.306241	0.735507	-0.443188	1	1
SDay1	ARMC3	3.80822	3.44565	0.904793	-0.14434	1	1
SDay1	ARMC4	231.141	229.135	0.991321	-0.0125754	0.934333	1
SDay1	ARMC5	358.3	653.606	1.82418	0.867251	0.0400471	0.846096
SDay1	ARMC6	914.678	2167.89	2.37012	1.24496	0.00207243	0.478095
SDay1	ARMC7	313.052	463.469	1.48049	0.566071	0.152246	1
SDay1	ARMC8	1163.85	1188.17	1.0209	0.0298416	0.923366	1
SDay1	ARMC9	2590.55	2225.33	0.859017	-0.219241	0.536097	1
SDay1	ARMCX1	1189.42	1246.56	1.04804	0.0676989	0.864772	1
SDay1	ARMCX2	2653.23	2289.59	0.862946	-0.212658	0.549687	1
SDay1	ARMCX3	2535.55	1914.88	0.755216	-0.40504	0.326067	1
SDay1	ARMCX4	707.003	601.882	0.851316	-0.232234	0.52441	1
SDay1	ARMCX5	449.756	471.337	1.04798	0.0676153	0.880009	1
SDay1	ARMCX5-GPRASP2	8.63881	9.20345	1.06536	0.0913425	0.95111	1
SDay1	ARMCX6	337.456	427.068	1.26555	0.339766	0.396984	1
SDay1	ARMS2	0.671205	2.61738	3.89952	1.9633	0.41467	1
SDay1	ARNT	2078.47	1441.96	0.693762	-0.527488	0.185222	1
SDay1	ARNT2	2516.74	2405.66	0.955862	-0.0651256	0.894915	1
SDay1	ARNTL	696.703	489.029	0.701918	-0.510626	0.173585	1
SDay1	ARNTL2	1856.53	1436.22	0.773606	-0.370329	0.308946	1
SDay1	ARPC1A	3612.59	3893.52	1.07776	0.108042	0.820552	1
SDay1	ARPC1B	4518.25	6037.95	1.33635	0.418294	0.318671	1
SDay1	ARPC2	9762.77	9937.9	1.01794	0.0256502	0.964818	1
SDay1	ARPC3	4335.52	4021.47	0.927563	-0.108483	0.811866	1
SDay1	ARPC4	2319.44	3419.02	1.47407	0.559806	0.150616	1
SDay1	ARPC4-TTLL3	1.77476	2.47111	1.39236	0.477534	0.858595	1
SDay1	ARPC5	8642.6	7659.97	0.886304	-0.174127	0.652414	1
SDay1	ARPC5L	666.957	960.449	1.44005	0.526115	0.205528	1
SDay1	ARPP19	8223.28	7273.93	0.884553	-0.176979	0.656556	1
SDay1	ARPP21	0	0.306241	?	?	1	1
SDay1	ARR3	5.16661	5.38128	1.04155	0.0587311	1	1
SDay1	ARRB1	2178.26	2207.13	1.01325	0.0189957	0.924679	1
SDay1	ARRB2	936.307	1111.07	1.18665	0.246892	0.546021	1
SDay1	ARRDC1	1366.67	1540.89	1.12747	0.173095	0.688398	1
SDay1	ARRDC2	541.834	657.394	1.21328	0.278908	0.525755	1
SDay1	ARRDC3	1243.53	606.249	0.487524	-1.03646	0.0166749	0.723231
SDay1	ARRDC3-AS1	32.3684	21.8949	0.676429	-0.563989	0.292633	1
SDay1	ARRDC4	2009.35	660.506	0.328716	-1.60508	6.97961e-005	0.221777
SDay1	ARRDC5	4.32092	2.54811	0.589716	-0.761907	0.594314	1
SDay1	ARSA	1876.02	2100.34	1.11957	0.162948	0.722903	1
SDay1	ARSB	508.531	685.998	1.34898	0.431867	0.298765	1
SDay1	ARSD	1026.52	1080.04	1.05214	0.073325	0.913105	1
SDay1	ARSG	530.383	490.718	0.925213	-0.112142	0.737366	1
SDay1	ARSI	6387.51	8125.81	1.27214	0.347258	0.347729	1
SDay1	ARSJ	1250.13	701.511	0.561151	-0.833538	0.0331957	0.820686
SDay1	ARSK	574.084	293.351	0.51099	-0.968633	0.015058	0.705359
SDay1	ART1	0	0.306241	?	?	1	1
SDay1	ART5	11.857	6.66206	0.561867	-0.831699	0.306186	1
SDay1	ARTN	19.534	33.2341	1.70135	0.766679	0.215791	1
SDay1	ARV1	421.355	453.227	1.07564	0.1052	0.769608	1
SDay1	ARVCF	3360.36	2466.8	0.734089	-0.445972	0.387613	1
SDay1	ARX	7.39273	5.6286	0.761369	-0.393333	0.821927	1
SDay1	AS3MT	128.929	101.187	0.784825	-0.349556	0.424088	1
SDay1	ASAH1	1845.72	2086.82	1.13063	0.177125	0.693567	1
SDay1	ASAH2	29.2245	13.4658	0.46077	-1.11788	0.0425402	0.85368
SDay1	ASAH2B	10.4624	13.3435	1.27538	0.350932	0.72581	1
SDay1	ASAP1	8303.55	5678.34	0.683845	-0.548258	0.175036	1
SDay1	ASAP1-IT2	8.52566	8.13148	0.953766	-0.0682926	0.94688	1
SDay1	ASAP2	5664.67	4647.92	0.82051	-0.285407	0.443396	1
SDay1	ASAP3	750.042	538.064	0.717378	-0.479194	0.2446	1
SDay1	ASB1	2411.08	2394.95	0.99331	-0.00968382	0.94651	1
SDay1	ASB12	7.28042	7.365	1.01162	0.0166635	1	1
SDay1	ASB13	1600.63	1692.97	1.05769	0.0809169	0.884706	1
SDay1	ASB14	33.8399	21.1592	0.625273	-0.677442	0.220109	1
SDay1	ASB15	0	0.33415	?	?	1	1
SDay1	ASB16	56.7041	61.926	1.09209	0.127091	0.816767	1
SDay1	ASB16-AS1	335.409	449.139	1.33908	0.421239	0.337074	1
SDay1	ASB18	2.17514	0.33415	0.153622	-2.70254	0.312282	1
SDay1	ASB2	0	3.42833	?	?	0.181991	1
SDay1	ASB3	97.2714	74.435	0.76523	-0.386034	0.406393	1
SDay1	ASB5	1.85553	5.91676	3.18873	1.67298	0.1771	1
SDay1	ASB6	2132.24	2485.84	1.16584	0.221365	0.578388	1
SDay1	ASB7	843.679	794.097	0.941231	-0.0873791	0.836336	1
SDay1	ASB8	1069.82	1150.27	1.0752	0.104608	0.785263	1
SDay1	ASB9	26.5842	48.7743	1.83471	0.875551	0.0762905	0.925829
SDay1	ASB9P1	2.86233	1.89713	0.662792	-0.593372	0.692703	1
SDay1	ASCC1	676.792	648.925	0.958825	-0.0606604	0.904041	1
SDay1	ASCC2	2778.37	3259.59	1.1732	0.23045	0.575781	1
SDay1	ASCC3	3868.47	3495.89	0.903688	-0.146104	0.682569	1
SDay1	ASCL1	0.335602	0	0	?	0.932048	1
SDay1	ASCL2	0.416367	0	0	?	0.9827	1
SDay1	ASCL3	0	0.623074	?	?	0.670765	1
SDay1	ASCL5	6.15702	3.20582	0.520678	-0.941538	0.346787	1
SDay1	ASF1A	726.908	683.373	0.940109	-0.0891	0.839458	1
SDay1	ASF1B	1472.5	2147.42	1.45835	0.544338	0.317813	1
SDay1	ASGR1	23.7498	24.3937	1.02711	0.0385899	0.903182	1
SDay1	ASH1L	2811.78	2463.38	0.876092	-0.190846	0.646619	1
SDay1	ASH1L-AS1	65.5048	56.593	0.863952	-0.210977	0.685216	1
SDay1	ASH2L	1565.66	1669.2	1.06614	0.0923906	0.827297	1
SDay1	ASIC1	1138.85	1108.79	0.973607	-0.0385878	0.967583	1
SDay1	ASIC2	1901.6	2076.89	1.09218	0.127211	0.797081	1
SDay1	ASIC3	311.332	343.988	1.10489	0.143903	0.863896	1
SDay1	ASIC4	46.8204	7.58852	0.162077	-2.62525	0.0532281	0.88243
SDay1	ASIC5	1.21671	0.612481	0.503391	-0.990248	0.908432	1
SDay1	ASIP	0.335602	0.650983	1.93975	0.955867	1	1
SDay1	ASL	985.231	910.902	0.924557	-0.113166	0.732961	1
SDay1	ASMT	0	1.59761	?	?	0.241629	1
SDay1	ASMTL	2103.21	1271.58	0.604591	-0.725968	0.0674956	0.908393
SDay1	ASMTL-AS1	161.325	224.479	1.39147	0.476608	0.223507	1
SDay1	ASNA1	1682.88	2671.68	1.58756	0.666813	0.0917073	0.953438
SDay1	ASNS	1290.37	4162.03	3.22545	1.6895	0.0171665	0.723231
SDay1	ASNSD1	1658.15	2184.98	1.31772	0.398044	0.299289	1
SDay1	ASPA	0.335602	0.306241	0.91251	-0.132087	1	1
SDay1	ASPDH	5.34413	2.94481	0.551036	-0.859782	0.401325	1
SDay1	ASPH	37407.7	20972.9	0.560657	-0.834811	0.0298332	0.798043
SDay1	ASPHD1	1361.02	1381.5	1.01504	0.0215388	0.940173	1
SDay1	ASPHD2	338.738	392.706	1.15932	0.213281	0.596898	1
SDay1	ASPM	2405.46	1765.49	0.73395	-0.446246	0.363274	1
SDay1	ASPN	2.22352	2.55484	1.14901	0.200388	1	1
SDay1	ASPRV1	20.0726	40.4019	2.01279	1.0092	0.0627696	0.899291
SDay1	ASPSCR1	666.372	1087.35	1.63174	0.70641	0.0817208	0.938695
SDay1	ASRGL1	422.537	675.364	1.59835	0.676585	0.259165	1
SDay1	ASS1	6.0309	7.105	1.1781	0.236461	0.929975	1
SDay1	ASTE1	192.125	225.885	1.17572	0.233541	0.587566	1
SDay1	ASTL	2.33667	0.929315	0.397709	-1.33022	0.693841	1
SDay1	ASTN1	65.4065	28.1872	0.430954	-1.21439	0.579281	1
SDay1	ASTN2	291.563	240.728	0.825646	-0.276404	0.4549	1
SDay1	ASUN	1119.03	1122.17	1.00281	0.00404849	0.998187	1
SDay1	ASXL1	9421.9	6974.63	0.740257	-0.433902	0.269958	1
SDay1	ASXL2	1118.3	953.827	0.852922	-0.229514	0.713412	1
SDay1	ATAD1	2408.58	2025.92	0.841126	-0.249606	0.541874	1
SDay1	ATAD2	2762.49	2308.98	0.835833	-0.258714	0.463254	1
SDay1	ATAD2B	368.485	266.65	0.723639	-0.466659	0.268464	1
SDay1	ATAD3A	1442.55	2544.4	1.76383	0.818708	0.0488916	0.866791
SDay1	ATAD3B	986.442	1695.81	1.71912	0.781668	0.0599861	0.887594
SDay1	ATAD3C	1.93629	0.946631	0.488889	-1.03242	0.703658	1
SDay1	ATAD5	552.207	312.586	0.566066	-0.820957	0.109514	0.97443
SDay1	ATAT1	448.958	464.067	1.03365	0.0477503	0.914527	1
SDay1	ATCAY	1.5847	0.918722	0.579744	-0.786512	0.93462	1
SDay1	ATE1	352.499	333.976	0.947453	-0.0778737	0.907201	1
SDay1	ATF1	914.1	1090.54	1.19303	0.254625	0.502487	1
SDay1	ATF2	2392.09	1860.68	0.777845	-0.362445	0.372364	1
SDay1	ATF3	1606.83	1909.82	1.18856	0.249219	0.517022	1
SDay1	ATF4	14013.8	23430.4	1.67195	0.74153	0.0516596	0.873112
SDay1	ATF5	317.487	727.222	2.29056	1.1957	0.00983101	0.649329
SDay1	ATF6	3015.89	2897.26	0.960663	-0.0578976	0.891181	1
SDay1	ATF6B	4512.59	5996.65	1.32887	0.410203	0.301455	1
SDay1	ATF7	1137.26	1032.06	0.907499	-0.140032	0.727363	1
SDay1	ATF7IP	2313.79	1775.56	0.767381	-0.381986	0.343835	1
SDay1	ATF7IP2	252.902	180.165	0.712392	-0.489257	0.229701	1
SDay1	ATG10	118.679	115.457	0.972852	-0.039708	0.900794	1
SDay1	ATG12	1467.78	1326.89	0.904015	-0.145582	0.746104	1
SDay1	ATG13	5467.76	6265.29	1.14586	0.19643	0.629038	1
SDay1	ATG14	2161.3	1577.95	0.730095	-0.453844	0.257656	1
SDay1	ATG16L1	1120.18	1142.32	1.01977	0.0282388	0.969684	1
SDay1	ATG16L2	1350.64	848.353	0.628112	-0.670906	0.178207	1
SDay1	ATG2A	6252.53	6886.03	1.10132	0.139232	0.787443	1
SDay1	ATG2B	1916.83	1445.1	0.7539	-0.407555	0.351412	1
SDay1	ATG3	1351.95	1561.86	1.15526	0.208223	0.595372	1
SDay1	ATG4A	402.644	389.544	0.967465	-0.047718	0.902693	1
SDay1	ATG4B	2650.83	2816.75	1.06259	0.087585	0.849932	1
SDay1	ATG4C	392.256	375.382	0.956981	-0.0634379	0.9065	1
SDay1	ATG4D	523.436	698.707	1.33485	0.416674	0.315693	1
SDay1	ATG5	1025.36	1066.02	1.03966	0.0561073	0.87331	1
SDay1	ATG7	1374.27	1493.41	1.08669	0.11994	0.783288	1
SDay1	ATG9A	4903.93	4895.29	0.998238	-0.0025448	0.944424	1
SDay1	ATG9B	485.083	90.3898	0.186339	-2.424	0.330247	1
SDay1	ATHL1	3352.32	2952.56	0.880751	-0.183194	0.574729	1
SDay1	ATIC	3292.93	4757.93	1.44489	0.530962	0.179585	1
SDay1	ATL1	58.369	48.6461	0.833422	-0.26288	0.610607	1
SDay1	ATL2	1138.64	1048.3	0.920662	-0.119256	0.772703	1
SDay1	ATL3	1626.99	1245.31	0.765411	-0.385694	0.513249	1
SDay1	ATM	2982.52	2208.55	0.740497	-0.433433	0.406242	1
SDay1	ATMIN	2026.49	2347.71	1.15851	0.212274	0.583252	1
SDay1	ATN1	8981.19	11059.4	1.2314	0.300294	0.470862	1
SDay1	ATOH1	0	0.306241	?	?	1	1
SDay1	ATOH7	6.82864	3.22314	0.472003	-1.08313	0.229203	1
SDay1	ATOH8	906.279	1003.23	1.10698	0.146623	0.931635	1
SDay1	ATOX1	774.484	700.067	0.903914	-0.145743	0.71667	1
SDay1	ATP10A	44.1339	42.0866	0.953612	-0.0685263	0.973541	1
SDay1	ATP10B	20.9416	20.94	0.999924	-0.000110248	1	1
SDay1	ATP10D	1797.15	1190.83	0.66262	-0.593746	0.153992	1
SDay1	ATP11A	4003.05	3314.76	0.828058	-0.272197	0.542726	1
SDay1	ATP11B	2108.17	1552.72	0.736525	-0.441193	0.270522	1
SDay1	ATP11C	1053.48	973.824	0.924386	-0.113433	0.799636	1
SDay1	ATP13A1	3453.13	5860.97	1.69729	0.763236	0.0623399	0.899291
SDay1	ATP13A2	2386.76	3860.95	1.61766	0.693907	0.134365	1
SDay1	ATP13A3	26346.3	19824.9	0.752474	-0.410286	0.350405	1
SDay1	ATP13A4	1.83954	1.87595	1.01979	0.0282727	1	1
SDay1	ATP13A5	0.335602	0.650983	1.93975	0.955867	1	1
SDay1	ATP1A1	25486.1	29743.7	1.16705	0.222869	0.598437	1
SDay1	ATP1A1OS	141.279	141.024	0.998193	-0.00260887	1	1
SDay1	ATP1A2	75.5904	39.8814	0.527599	-0.922486	0.586884	1
SDay1	ATP1A3	49.1554	59.3885	1.20818	0.272833	0.59293	1
SDay1	ATP1A4	1.50394	0	0	?	0.229103	1
SDay1	ATP1B1	7335.94	5144.43	0.701264	-0.51197	0.232984	1
SDay1	ATP1B2	0	0.64039	?	?	0.646291	1
SDay1	ATP1B3	2847.95	4158.25	1.46008	0.546052	0.192263	1
SDay1	ATP2A1	235.802	146.742	0.622308	-0.684299	0.09875	0.956556
SDay1	ATP2A2	10708.5	9506.19	0.887725	-0.171816	0.618941	1
SDay1	ATP2A3	2.30386	0.316833	0.137523	-2.86226	0.505591	1
SDay1	ATP2B1	2579.79	3160.66	1.22516	0.292972	0.501885	1
SDay1	ATP2B2	3.68252	2.28323	0.620018	-0.689618	0.830719	1
SDay1	ATP2B3	1.91989	0	0	?	0.328858	1
SDay1	ATP2B4	22342.7	11575	0.518069	-0.948783	0.0185123	0.723231
SDay1	ATP2C1	3569.54	3231.9	0.905411	-0.143355	0.72227	1
SDay1	ATP2C2	131.732	37.4312	0.284146	-1.8153	0.0375404	0.839784
SDay1	ATP4B	0.335602	0	0	?	0.959745	1
SDay1	ATP5A1	15009.4	15617.7	1.04052	0.0573113	0.880802	1
SDay1	ATP5B	22466.3	23001.6	1.02383	0.0339742	0.924701	1
SDay1	ATP5C1	4537.64	4403.5	0.970438	-0.0432924	0.9861	1
SDay1	ATP5D	792.405	958.118	1.20913	0.273965	0.483702	1
SDay1	ATP5E	1806.23	2336.06	1.29333	0.371095	0.461369	1
SDay1	ATP5F1	3952.92	4377.58	1.10743	0.147217	0.664079	1
SDay1	ATP5G1	574.981	822.552	1.43057	0.516593	0.211797	1
SDay1	ATP5G2	4601.54	4459.82	0.969202	-0.0451305	0.939458	1
SDay1	ATP5G3	2795.16	3229.31	1.15532	0.208295	0.576442	1
SDay1	ATP5H	2015.4	1973.1	0.97901	-0.0306043	0.975077	1
SDay1	ATP5I	667.798	745.324	1.11609	0.158457	0.693235	1
SDay1	ATP5J	1205.4	1537.5	1.27551	0.351076	0.343481	1
SDay1	ATP5J2	841.478	1195.37	1.42056	0.50646	0.194215	1
SDay1	ATP5J2-PTCD1	29.0897	30.7234	1.05616	0.0788317	0.867496	1
SDay1	ATP5L	2728.99	3214.91	1.17806	0.236409	0.614589	1
SDay1	ATP5L2	0.671205	0	0	?	0.490401	1
SDay1	ATP5O	2737.09	2942.69	1.07512	0.104494	0.758974	1
SDay1	ATP5S	229.258	212.357	0.926281	-0.110479	0.861986	1
SDay1	ATP5SL	1281.39	1609.84	1.25632	0.329209	0.416266	1
SDay1	ATP6AP1	6114.96	6269.71	1.02531	0.0360555	0.99323	1
SDay1	ATP6AP1L	90.1629	38.7167	0.429408	-1.21958	0.0158979	0.721652
SDay1	ATP6AP2	6710.31	4918.24	0.732939	-0.448236	0.252824	1
SDay1	ATP6V0A1	2244.02	2135.2	0.951507	-0.0717133	0.824976	1
SDay1	ATP6V0A2	737.733	1166.55	1.58126	0.661073	0.0941437	0.955635
SDay1	ATP6V0A4	40.8953	44.2197	1.08129	0.112753	0.864558	1
SDay1	ATP6V0B	1177.04	1863.42	1.58314	0.662792	0.0896422	0.952635
SDay1	ATP6V0C	3442.99	4426.74	1.28572	0.362582	0.377858	1
SDay1	ATP6V0D1	1924.27	3022.53	1.57074	0.651448	0.103546	0.965358
SDay1	ATP6V0D2	8.23801	1.58702	0.192646	-2.37598	0.227012	1
SDay1	ATP6V0E1	3437.68	5089.5	1.4805	0.566088	0.138563	1
SDay1	ATP6V0E2	1573.36	1861.87	1.18337	0.242904	0.577038	1
SDay1	ATP6V0E2-AS1	133.976	297.217	2.21844	1.14955	0.0802009	0.938695
SDay1	ATP6V1A	3995.05	2620.97	0.656054	-0.608112	0.135058	1
SDay1	ATP6V1B1	50.4917	49.7198	0.984712	-0.022226	0.986116	1
SDay1	ATP6V1B2	7540.66	7044.82	0.934244	-0.0981284	0.805763	1
SDay1	ATP6V1C1	2589.11	3121.68	1.2057	0.269868	0.472164	1
SDay1	ATP6V1C2	215.555	150.339	0.69745	-0.519838	0.326101	1
SDay1	ATP6V1D	2030.24	2114.34	1.04142	0.0585581	0.890045	1
SDay1	ATP6V1E1	3045.35	3342.18	1.09747	0.134179	0.711729	1
SDay1	ATP6V1E2	23.7741	33.8998	1.42591	0.511885	0.303939	1
SDay1	ATP6V1F	2334.85	3096.3	1.32612	0.407216	0.284479	1
SDay1	ATP6V1G1	2502.08	3157.99	1.26214	0.335877	0.365262	1
SDay1	ATP6V1G2	105.385	55.1111	0.522952	-0.93525	0.0349771	0.828878
SDay1	ATP6V1G2-DDX39B	3.39143	4.43465	1.3076	0.386926	0.761375	1
SDay1	ATP6V1G3	1.96868	1.55911	0.791958	-0.336503	1	1
SDay1	ATP6V1H	2831.8	2433.24	0.859258	-0.218837	0.532378	1
SDay1	ATP7A	383.96	344.001	0.895928	-0.158545	0.730741	1
SDay1	ATP7B	819.547	385.325	0.470168	-1.08875	0.00634772	0.600437
SDay1	ATP8A1	125.82	81.2767	0.645976	-0.630448	0.511263	1
SDay1	ATP8A2	3.88856	7.49395	1.92718	0.946488	0.497952	1
SDay1	ATP8B1	7879.69	4177.42	0.53015	-0.915528	0.0240231	0.754936
SDay1	ATP8B2	3510.47	3137.88	0.893864	-0.161873	0.666986	1
SDay1	ATP8B3	375.258	211.449	0.563476	-0.827574	0.0321	0.810695
SDay1	ATP8B4	99.1064	124.978	1.26105	0.334622	0.380663	1
SDay1	ATP8B5P	0.335602	1.29137	3.84793	1.94408	0.599085	1
SDay1	ATP9A	2624.45	1838.42	0.700495	-0.513553	0.182928	1
SDay1	ATP9B	512.998	669.122	1.30434	0.383317	0.344625	1
SDay1	ATPAF1	1011.18	1048.2	1.03661	0.0518798	0.925858	1
SDay1	ATPAF2	487.141	486.04	0.997739	-0.00326585	0.971771	1
SDay1	ATPIF1	2188.02	2136.86	0.976618	-0.0341334	0.958081	1
SDay1	ATR	1159.12	1317.19	1.13637	0.184437	0.622113	1
SDay1	ATRAID	2082.56	1888.57	0.906853	-0.141059	0.712135	1
SDay1	ATRIP	375.943	573.721	1.52608	0.609835	0.152062	1
SDay1	ATRN	4563.78	4002.06	0.876918	-0.189486	0.621218	1
SDay1	ATRNL1	1020.43	545.811	0.534883	-0.902704	0.0305684	0.798339
SDay1	ATRX	3522.77	2295.03	0.651484	-0.618199	0.135014	1
SDay1	ATXN1	1844.81	1187.03	0.643447	-0.636107	0.116336	0.97664
SDay1	ATXN10	6320.65	5641.11	0.892489	-0.164094	0.679969	1
SDay1	ATXN1L	2421.86	2200.92	0.908775	-0.138006	0.749433	1
SDay1	ATXN2	2739.55	1986.74	0.725207	-0.463535	0.230766	1
SDay1	ATXN2L	8995.55	10350.7	1.15065	0.202445	0.632691	1
SDay1	ATXN3	737.221	632.304	0.857685	-0.22148	0.600306	1
SDay1	ATXN3L	0	0.306241	?	?	1	1
SDay1	ATXN7	1864.65	1285.25	0.689272	-0.536854	0.186011	1
SDay1	ATXN7L1	213.377	210.372	0.985916	-0.0204629	0.948448	1
SDay1	ATXN7L2	279.143	344.132	1.23282	0.301957	0.52468	1
SDay1	ATXN7L3	2985.76	3987.26	1.33542	0.417296	0.291324	1
SDay1	ATXN7L3B	3841.34	3979.6	1.03599	0.0510154	0.885222	1
SDay1	AUH	462.135	476.589	1.03128	0.0444315	0.841423	1
SDay1	AUNIP	70.6664	136.38	1.92992	0.948539	0.130814	0.998835
SDay1	AUP1	2169.51	3984.95	1.83679	0.87719	0.0286743	0.795742
SDay1	AURKA	1431.03	1411.08	0.986063	-0.0202479	0.948264	1
SDay1	AURKAIP1	889.819	1351.04	1.51833	0.602485	0.135054	1
SDay1	AURKAPS1	10.4585	22.8773	2.18743	1.12924	0.147131	1
SDay1	AURKB	639.6	823.987	1.28829	0.365452	0.573008	1
SDay1	AURKC	24.4625	12.0056	0.490775	-1.02687	0.0725683	0.913664
SDay1	AUTS2	1578.26	1186.29	0.751639	-0.411888	0.484247	1
SDay1	AVEN	244.34	465.58	1.90546	0.930139	0.0983738	0.956556
SDay1	AVIL	35.7962	61.6981	1.72359	0.785419	0.0976947	0.956556
SDay1	AVL9	897.691	662.202	0.737672	-0.438949	0.311875	1
SDay1	AVPI1	1716.24	1411.21	0.82227	-0.282316	0.512338	1
SDay1	AVPR2	0	2.14368	?	?	0.313544	1
SDay1	AWAT1	0	0.612481	?	?	0.8241	1
SDay1	AWAT2	0.335602	0.623074	1.85658	0.892651	1	1
SDay1	AXDND1	1.47155	0.306241	0.208108	-2.2646	0.426272	1
SDay1	AXIN1	2119.7	2883.43	1.3603	0.443926	0.281691	1
SDay1	AXIN2	141.999	139.932	0.98544	-0.0211594	0.99643	1
SDay1	AXL	37677.6	26022.7	0.690668	-0.533936	0.158814	1
SDay1	AZGP1	53.183	46.7385	0.878824	-0.186354	0.744324	1
SDay1	AZI1	1455.57	1539.26	1.0575	0.0806557	0.90556	1
SDay1	AZI2	1295.6	1185.77	0.915227	-0.127799	0.783838	1
SDay1	AZIN1	5252.22	4756.13	0.905547	-0.143138	0.748112	1
SDay1	AZU1	1.66547	0.306241	0.183877	-2.44319	0.549884	1
SDay1	B2M	16461.7	13276.5	0.806508	-0.310239	0.45993	1
SDay1	B3GALNT1	260.373	435.936	1.67427	0.743534	0.321135	1
SDay1	B3GALNT2	1113.14	1341.7	1.20533	0.269423	0.476103	1
SDay1	B3GALT1	44.3128	48.7771	1.10075	0.138482	0.777894	1
SDay1	B3GALT2	0.751969	0.316833	0.421338	-1.24695	0.924446	1
SDay1	B3GALT4	133.084	31.5392	0.236987	-2.07712	0.000184825	0.324575
SDay1	B3GALT5	18.0283	12.7915	0.709522	-0.49508	0.6197	1
SDay1	B3GALT6	1019.76	1909.42	1.87242	0.904907	0.0238362	0.754936
SDay1	B3GALTL	847.479	1169.03	1.37942	0.464059	0.252712	1
SDay1	B3GAT1	424.066	394.781	0.930944	-0.103234	0.811654	1
SDay1	B3GAT3	865.227	1282.61	1.4824	0.567931	0.159381	1
SDay1	B3GNT1	3944.55	3116.86	0.790169	-0.339767	0.354475	1
SDay1	B3GNT2	626.471	730.853	1.16662	0.222333	0.561745	1
SDay1	B3GNT3	475.344	207.229	0.435956	-1.19775	0.272024	1
SDay1	B3GNT4	104.522	57.506	0.55018	-0.862026	0.0430722	0.855851
SDay1	B3GNT5	158.119	139.141	0.879972	-0.18447	0.841068	1
SDay1	B3GNT6	0	0.650983	?	?	0.749094	1
SDay1	B3GNT7	40.3498	29.0356	0.719598	-0.474737	0.365386	1
SDay1	B3GNT8	6.95736	4.39228	0.631314	-0.66357	0.486406	1
SDay1	B3GNT9	1050.79	1053.34	1.00243	0.00349773	0.965432	1
SDay1	B3GNTL1	105.9	139.514	1.31741	0.3977	0.359927	1
SDay1	B4GALNT1	119.472	149.774	1.25364	0.326119	0.44722	1
SDay1	B4GALNT2	0.335602	0.64039	1.90818	0.932198	1	1
SDay1	B4GALNT3	37.9661	18.4723	0.486547	-1.03935	0.0574365	0.886655
SDay1	B4GALNT4	2305.44	2141.31	0.928809	-0.106546	0.71468	1
SDay1	B4GALT1	7999.74	6866.5	0.858341	-0.220377	0.567162	1
SDay1	B4GALT2	4264.27	4350.69	1.02027	0.0289461	0.977258	1
SDay1	B4GALT3	1603.82	1632.39	1.01781	0.0254679	0.966317	1
SDay1	B4GALT4	1993.36	1104.77	0.554225	-0.851457	0.0360375	0.828878
SDay1	B4GALT5	3040.91	3039.46	0.999521	-0.000690808	0.995171	1
SDay1	B4GALT6	450.804	492.612	1.09274	0.127949	0.811215	1
SDay1	B4GALT7	1522.36	1661.56	1.09144	0.12623	0.804151	1
SDay1	B9D1	402.296	437.953	1.08863	0.12252	0.723149	1
SDay1	B9D2	61.9857	110.224	1.77822	0.830437	0.0639782	0.900539
SDay1	BAALC	5.43744	3.49861	0.643431	-0.636143	0.515283	1
SDay1	BAAT	2.15874	5.29369	2.45221	1.29408	0.297322	1
SDay1	BABAM1	2423.13	2630.24	1.08547	0.118323	0.800745	1
SDay1	BACE1	5100.33	4694.75	0.920481	-0.11954	0.776255	1
SDay1	BACE1-AS	103.125	84.3277	0.81772	-0.290321	0.483195	1
SDay1	BACE2	7256.66	6211.93	0.856031	-0.224265	0.544005	1
SDay1	BACH1	3158.3	1916.48	0.606806	-0.720694	0.0721575	0.913664
SDay1	BACH2	379.621	295.293	0.777862	-0.362414	0.364304	1
SDay1	BAD	1484.76	1817.6	1.22417	0.291801	0.456881	1
SDay1	BAG1	1093.18	1917.77	1.7543	0.810895	0.0398908	0.846096
SDay1	BAG2	1127.06	1217.7	1.08042	0.111598	0.745569	1
SDay1	BAG3	3861.42	4347.41	1.12586	0.171026	0.707917	1
SDay1	BAG4	716.557	692.267	0.966101	-0.0497534	0.915494	1
SDay1	BAG5	2098.03	2349.75	1.11998	0.163472	0.656888	1
SDay1	BAG6	14156.3	14237.4	1.00573	0.00823811	0.958968	1
SDay1	BAHCC1	802.73	828.868	1.03256	0.0462268	0.911679	1
SDay1	BAHD1	1381.51	1327.81	0.961127	-0.0572007	0.839231	1
SDay1	BAI1	2.22352	3.25492	1.46386	0.549776	0.825847	1
SDay1	BAI2	2703.25	1587.04	0.587088	-0.768352	0.0452817	0.858839
SDay1	BAI3	0.416367	0.306241	0.735507	-0.443188	1	1
SDay1	BAIAP2	2948.52	3102.76	1.05231	0.0735655	0.805727	1
SDay1	BAIAP2-AS1	1191.19	1322.78	1.11047	0.151169	0.693348	1
SDay1	BAIAP2L1	2528.71	1697.78	0.671403	-0.57475	0.142909	1
SDay1	BAIAP2L2	54.1207	32.1153	0.593402	-0.752919	0.121578	0.987854
SDay1	BAIAP3	101.075	30.3686	0.300456	-1.73478	0.00125451	0.38366
SDay1	BAK1	1012.54	1055.65	1.04258	0.0601561	0.915866	1
SDay1	BAMBI	3695.37	3580.45	0.968902	-0.0455777	0.965086	1
SDay1	BANF1	3304.56	4395.43	1.33011	0.411546	0.375584	1
SDay1	BANK1	0.71958	2.238	3.11016	1.63699	0.444376	1
SDay1	BANP	374.574	613.52	1.63791	0.71186	0.0809026	0.938695
SDay1	BAP1	3396.22	4469.89	1.31614	0.396309	0.335468	1
SDay1	BARD1	712.933	545.064	0.764537	-0.387342	0.300204	1
SDay1	BARHL1	1.08757	0.633667	0.582644	-0.779313	0.916296	1
SDay1	BARX1	0	0.64039	?	?	0.714937	1
SDay1	BARX2	0	0.306241	?	?	1	1
SDay1	BASP1	6436.48	5836.07	0.906718	-0.141275	0.699274	1
SDay1	BATF2	88.9417	124.793	1.40309	0.488608	0.474223	1
SDay1	BATF3	34.0689	34.8898	1.0241	0.0343497	1	1
SDay1	BAX	3916.68	4875.83	1.24489	0.316015	0.43735	1
SDay1	BAZ1A	1540.02	1660.04	1.07793	0.108269	0.801592	1
SDay1	BAZ1B	4026.43	4805.86	1.19358	0.255292	0.527642	1
SDay1	BAZ2A	7371.4	5531.57	0.750409	-0.41425	0.287745	1
SDay1	BAZ2B	1255.78	953.548	0.759326	-0.397209	0.320402	1
SDay1	BBC3	1008.93	1709.18	1.69405	0.760474	0.0588722	0.886655
SDay1	BBIP1	272.506	277.547	1.0185	0.0264463	0.931863	1
SDay1	BBOX1	1.95228	2.18606	1.11975	0.163174	1	1
SDay1	BBS1	2726.18	2804.27	1.02865	0.0407468	0.945697	1
SDay1	BBS10	1659.31	980.057	0.590643	-0.759642	0.0620994	0.899291
SDay1	BBS12	339.808	201.551	0.593132	-0.753576	0.0729398	0.913664
SDay1	BBS2	2203.96	1666.48	0.756128	-0.403298	0.293726	1
SDay1	BBS4	806.281	655.013	0.812388	-0.29976	0.423636	1
SDay1	BBS5	324.684	397.599	1.22457	0.292278	0.602877	1
SDay1	BBS7	1338.12	943.439	0.705048	-0.504206	0.239352	1
SDay1	BBS9	546.022	345.394	0.632564	-0.660718	0.0992418	0.956556
SDay1	BBX	3210.65	2598.69	0.809396	-0.305082	0.444806	1
SDay1	BCAM	6004.57	5485.79	0.913603	-0.13036	0.722575	1
SDay1	BCAN	106.458	122.619	1.15181	0.203902	0.695801	1
SDay1	BCAP29	1015.4	1237.74	1.21897	0.285666	0.511835	1
SDay1	BCAP31	4973.67	7139.44	1.43545	0.521499	0.195519	1
SDay1	BCAR1	8698.52	10509.8	1.20823	0.272893	0.497725	1
SDay1	BCAR3	7024.07	8174.41	1.16377	0.218807	0.601026	1
SDay1	BCAR4	0	0.64039	?	?	0.759569	1
SDay1	BCAS1	6.1125	2.82645	0.462404	-1.11277	0.361489	1
SDay1	BCAS2	900.618	1203.92	1.33677	0.418748	0.279016	1
SDay1	BCAS3	790.289	722.616	0.91437	-0.12915	0.758153	1
SDay1	BCAS4	622.904	407.047	0.653466	-0.613815	0.135166	1
SDay1	BCAT1	8242.81	6003.62	0.728346	-0.457304	0.294024	1
SDay1	BCAT2	1655.47	1624.48	0.981278	-0.0272657	0.915532	1
SDay1	BCCIP	2026.5	2275.32	1.12279	0.167084	0.690925	1
SDay1	BCDIN3D	159.117	214.207	1.34622	0.428914	0.291238	1
SDay1	BCDIN3D-AS1	81.084	44.5642	0.549605	-0.863534	0.0587177	0.886655
SDay1	BCHE	0	0.33415	?	?	1	1
SDay1	BCKDHA	2205.74	1743.2	0.790301	-0.339526	0.356143	1
SDay1	BCKDHB	1075.44	808.982	0.752233	-0.410749	0.317912	1
SDay1	BCKDK	2804.48	2455.31	0.875495	-0.191829	0.600218	1
SDay1	BCL10	754.134	726.831	0.963796	-0.0532006	0.860004	1
SDay1	BCL11A	0.832733	2.56543	3.08074	1.62327	0.320965	1
SDay1	BCL11B	15.2839	35.8856	2.34794	1.2314	0.0121459	0.673147
SDay1	BCL2	259.66	298.699	1.15035	0.202069	0.65799	1
SDay1	BCL2A1	1.48753	4.21499	2.83354	1.50261	0.457889	1
SDay1	BCL2L1	18657.9	19957.6	1.06966	0.0971547	0.80447	1
SDay1	BCL2L10	0.71958	2.18219	3.03259	1.60055	0.460507	1
SDay1	BCL2L11	770.129	941.507	1.22253	0.289872	0.451822	1
SDay1	BCL2L12	513.807	543.915	1.0586	0.0821527	0.840487	1
SDay1	BCL2L13	6666.89	5503.95	0.825565	-0.276546	0.501214	1
SDay1	BCL2L14	0	0.623074	?	?	0.651509	1
SDay1	BCL2L15	2.67185	7.365	2.75651	1.46284	0.115165	0.975903
SDay1	BCL2L2	2119.09	2273.33	1.07278	0.101357	0.788607	1
SDay1	BCL2L2-PABPN1	14.8762	15.7151	1.0564	0.07915	0.973149	1
SDay1	BCL3	589.383	652.291	1.10674	0.146311	0.748088	1
SDay1	BCL6	5052.1	2288.05	0.452892	-1.14276	0.00372284	0.503693
SDay1	BCL6B	0.832733	0.306241	0.367754	-1.44319	0.920397	1
SDay1	BCL7A	1054.28	1080.9	1.02525	0.0359695	0.982838	1
SDay1	BCL7B	1160.41	1924.66	1.65861	0.729974	0.0708037	0.913664
SDay1	BCL7C	309.193	382.82	1.23813	0.308158	0.485532	1
SDay1	BCL9	1509.19	1364.38	0.904048	-0.145529	0.707146	1
SDay1	BCL9L	19260.3	21221.8	1.10184	0.139919	0.735589	1
SDay1	BCLAF1	4765.8	5204.52	1.09206	0.127047	0.740763	1
SDay1	BCMO1	3.64627	10.5814	2.90198	1.53704	0.183104	1
SDay1	BCO2	438.722	361.313	0.823559	-0.280056	0.818342	1
SDay1	BCOR	2567.3	2806.23	1.09306	0.128378	0.879441	1
SDay1	BCORL1	830.104	735.786	0.886379	-0.174005	0.640875	1
SDay1	BCORP1	0.383977	0.33415	0.870233	-0.200526	1	1
SDay1	BCR	4233.86	4170.81	0.985109	-0.0216449	0.941687	1
SDay1	BCRP2	1.87151	0.612481	0.327266	-1.61147	0.512708	1
SDay1	BCRP3	5.27633	14.7698	2.79926	1.48505	0.534704	1
SDay1	BCS1L	690.829	979.011	1.41715	0.502995	0.226397	1
SDay1	BDH1	395.699	748.149	1.8907	0.918922	0.0228928	0.748996
SDay1	BDH2	1526.34	1251.11	0.819677	-0.286873	0.477998	1
SDay1	BDKRB1	189.753	110.344	0.581511	-0.782122	0.160463	1
SDay1	BDKRB2	279.38	82.4119	0.294982	-1.7613	0.0963954	0.956556
SDay1	BDNF	3230.61	3174.72	0.982699	-0.0251787	0.98231	1
SDay1	BDNF-AS	42.731	33.2568	0.778283	-0.361634	0.631273	1
SDay1	BDP1	1554.13	1381.14	0.888693	-0.170243	0.704199	1
SDay1	BEAN1	52.342	23.9306	0.457196	-1.12911	0.0552199	0.886655
SDay1	BECN1	1904.02	2401.29	1.26117	0.334765	0.400599	1
SDay1	BEGAIN	1900.43	1590.31	0.83682	-0.257011	0.461829	1
SDay1	BEND3	316.355	606.497	1.91714	0.938957	0.104727	0.965358
SDay1	BEND3P3	288.041	186.501	0.647479	-0.627094	0.267015	1
SDay1	BEND4	0.671205	0.33415	0.497836	-1.00626	0.957077	1
SDay1	BEND5	125.048	65.3596	0.522676	-0.936011	0.176262	1
SDay1	BEND6	95.7927	142.311	1.48561	0.57106	0.357317	1
SDay1	BEND7	690.677	661.902	0.958337	-0.0613943	0.885118	1
SDay1	BEST1	53.2917	135.329	2.53939	1.34448	0.110513	0.97443
SDay1	BEST2	0.671205	2.16487	3.22535	1.68946	0.504148	1
SDay1	BEST3	197.537	280.915	1.42209	0.508011	0.232513	1
SDay1	BEST4	16.4164	21.4683	1.30774	0.387074	0.483108	1
SDay1	BET1	851.074	773.78	0.90918	-0.137362	0.763547	1
SDay1	BET1L	5206.84	4326.89	0.831	-0.267079	0.478006	1
SDay1	BEX1	4019.91	4144.38	1.03096	0.0439926	0.856954	1
SDay1	BEX2	562.839	699.129	1.24215	0.312835	0.395054	1
SDay1	BEX4	2277.66	2582.9	1.13401	0.181438	0.644098	1
SDay1	BEX5	2.99147	2.22741	0.744587	-0.425487	0.812698	1
SDay1	BFAR	3758.87	3538.18	0.941289	-0.0872909	0.860662	1
SDay1	BFSP1	67.6705	91.204	1.34777	0.43057	0.645937	1
SDay1	BGLAP	1.13595	0.97454	0.85791	-0.221101	1	1
SDay1	BGN	0.416367	0	0	?	0.955906	1
SDay1	BHLHA15	29.7152	17.9795	0.60506	-0.724851	0.242253	1
SDay1	BHLHB9	349.505	361.866	1.03537	0.0501397	0.883231	1
SDay1	BHLHE40	7790.84	6505.49	0.835019	-0.260119	0.643333	1
SDay1	BHLHE40-AS1	11.7918	6.57548	0.557631	-0.842617	0.26602	1
SDay1	BHLHE41	3612.72	2791.82	0.772774	-0.371881	0.368044	1
SDay1	BHMT	1.95228	0.650983	0.333448	-1.58446	0.497466	1
SDay1	BHMT2	171.665	143.309	0.834816	-0.26047	0.853906	1
SDay1	BICC1	844.441	457.256	0.54149	-0.884995	0.0827505	0.938695
SDay1	BICD1	661.769	602.196	0.909979	-0.136095	0.687638	1
SDay1	BICD2	3607.2	3064.5	0.84955	-0.235229	0.513368	1
SDay1	BID	603.2	757.52	1.25584	0.328648	0.416543	1
SDay1	BIK	8.352	17.4641	2.09101	1.0642	0.0860317	0.944399
SDay1	BIN1	1660.18	1740.29	1.04825	0.0679868	0.849452	1
SDay1	BIN3	586.397	875.013	1.49218	0.577426	0.140072	1
SDay1	BIN3-IT1	3.69507	2.18219	0.590568	-0.759826	0.585761	1
SDay1	BIRC2	4659.22	3170.89	0.680562	-0.555201	0.171511	1
SDay1	BIRC3	1051.49	703.347	0.668903	-0.580131	0.305683	1
SDay1	BIRC5	1676.69	2209.78	1.31794	0.398284	0.490533	1
SDay1	BIRC6	3670.29	2644.72	0.720574	-0.472781	0.232439	1
SDay1	BIRC7	36.7304	52.4929	1.42914	0.515147	0.632008	1
SDay1	BIVM	1921	1581.44	0.82324	-0.280615	0.449578	1
SDay1	BIVM-ERCC5	3.21392	2.85049	0.886918	-0.173127	0.933285	1
SDay1	BLACAT1	30.3631	10.0315	0.330384	-1.59778	0.150402	1
SDay1	BLCAP	1917.96	2088.38	1.08885	0.122809	0.751996	1
SDay1	BLID	2.33667	0	0	?	0.174275	1
SDay1	BLK	32.0401	4.47315	0.139611	-2.84052	0.064921	0.902178
SDay1	BLM	310.867	388.052	1.24829	0.319951	0.614913	1
SDay1	BLMH	1571.09	1411.05	0.898132	-0.155	0.705125	1
SDay1	BLNK	0.335602	0	0	?	0.941829	1
SDay1	BLOC1S1	319.896	281.814	0.880953	-0.182863	0.671664	1
SDay1	BLOC1S1-RDH5	14.7997	22.0161	1.48761	0.572995	0.322906	1
SDay1	BLOC1S2	1357.95	1727.78	1.27234	0.347484	0.372153	1
SDay1	BLOC1S3	334.964	399.79	1.19353	0.255237	0.55276	1
SDay1	BLOC1S4	375.594	565.797	1.50641	0.591112	0.14491	1
SDay1	BLOC1S5	15.0066	18.1508	1.20953	0.274442	0.670248	1
SDay1	BLOC1S5-TXNDC5	1.60069	0	0	?	0.228072	1
SDay1	BLOC1S6	1560.33	1534.23	0.983271	-0.0243384	0.969044	1
SDay1	BLVRA	1103.47	991.686	0.898696	-0.154095	0.677428	1
SDay1	BLVRB	1450.01	1151.92	0.79442	-0.332026	0.406885	1
SDay1	BLZF1	676.742	552.12	0.81585	-0.293625	0.465389	1
SDay1	BMF	681.416	474.575	0.696454	-0.521899	0.595111	1
SDay1	BMI1	90.1601	107.378	1.19097	0.25214	0.639442	1
SDay1	BMP1	7687.41	7295.82	0.949061	-0.0754273	0.845225	1
SDay1	BMP2	1174.42	860.822	0.732976	-0.448161	0.406193	1
SDay1	BMP2K	734.962	563.645	0.766903	-0.382884	0.355778	1
SDay1	BMP3	49.3649	41.0886	0.832344	-0.264748	0.572093	1
SDay1	BMP4	3262.6	4768.73	1.46163	0.547582	0.132192	1
SDay1	BMP6	743.959	314.953	0.423348	-1.24009	0.215647	1
SDay1	BMP7	0.671205	0.306241	0.456255	-1.13209	0.955381	1
SDay1	BMP8A	261.844	186.744	0.713188	-0.487645	0.205341	1
SDay1	BMP8B	407.895	346.43	0.849312	-0.235634	0.605395	1
SDay1	BMPER	2282.05	2564.69	1.12385	0.168451	0.73815	1
SDay1	BMPR1A	1082.46	1144.91	1.05769	0.0809106	0.816783	1
SDay1	BMPR1B	38.6681	87.2845	2.25728	1.17458	0.299854	1
SDay1	BMPR2	2870.41	2113.97	0.736469	-0.441302	0.270088	1
SDay1	BMS1	3179.2	3598.48	1.13188	0.178723	0.645998	1
SDay1	BMS1P20	461.774	456.597	0.988789	-0.016266	0.99834	1
SDay1	BMS1P4	179.498	105.449	0.587469	-0.767415	0.0843073	0.942031
SDay1	BNC1	29.8049	11.0967	0.372312	-1.42542	0.101778	0.95918
SDay1	BNC2	2157.19	1537.24	0.712611	-0.488814	0.232486	1
SDay1	BNIP1	304.529	327.927	1.07683	0.106796	0.801079	1
SDay1	BNIP2	1510.65	1727.94	1.14384	0.193885	0.5923	1
SDay1	BNIP3	6717.99	3566.96	0.530956	-0.913336	0.0250547	0.760162
SDay1	BNIP3L	10289.2	6141.15	0.596852	-0.744555	0.0585465	0.886655
SDay1	BNIPL	7.80306	8.31937	1.06617	0.0924338	1	1
SDay1	BOC	1872.93	1902.29	1.01567	0.0224358	0.997703	1
SDay1	BOD1	1399.96	1903.46	1.35966	0.443244	0.266034	1
SDay1	BOD1L1	3214.49	2460.39	0.765405	-0.385704	0.351228	1
SDay1	BOK	9495.2	9763.59	1.02827	0.0402134	0.90985	1
SDay1	BOK-AS1	2.28788	4.22273	1.8457	0.884167	0.466195	1
SDay1	BOLA1	212.709	211.828	0.995859	-0.00598712	0.948004	1
SDay1	BOLA3	147.579	207.909	1.4088	0.494463	0.237581	1
SDay1	BOLA3-AS1	376.811	338.561	0.898489	-0.154428	0.723501	1
SDay1	BOLL	0.832733	0	0	?	0.586593	1
SDay1	BOP1	1622.16	3242.87	1.99911	0.999356	0.0131796	0.680474
SDay1	BORA	273.7	249.485	0.911526	-0.133644	0.73294	1
SDay1	BPGM	455.517	397.101	0.87176	-0.197997	0.60672	1
SDay1	BPHL	354.599	414.103	1.16781	0.223803	0.596972	1
SDay1	BPIFC	0.671205	0	0	?	0.740782	1
SDay1	BPNT1	743.657	732.036	0.984374	-0.0227215	0.962418	1
SDay1	BPTF	2865.18	2395.7	0.836144	-0.258177	0.520161	1
SDay1	BRAF	254.024	163.226	0.642562	-0.638093	0.172114	1
SDay1	BRAP	948.414	1046.13	1.10303	0.141477	0.705764	1
SDay1	BRAT1	1495.89	2230.15	1.49086	0.576141	0.164195	1
SDay1	BRCA1	980.34	1557.71	1.58895	0.668071	0.321742	1
SDay1	BRCA2	294.541	296.588	1.00695	0.00999082	0.983852	1
SDay1	BRCC3	818.653	1071.47	1.30882	0.388265	0.325434	1
SDay1	BRD1	2235.61	2347.57	1.05008	0.0705024	0.882893	1
SDay1	BRD2	10897.3	12803.2	1.17489	0.232531	0.571684	1
SDay1	BRD3	1895.39	1865.18	0.984059	-0.0231834	0.950421	1
SDay1	BRD4	3439.89	3887.11	1.13001	0.176337	0.687648	1
SDay1	BRD7	2237.1	2541.67	1.13615	0.184151	0.622957	1
SDay1	BRD7P3	1.85553	0.612481	0.330085	-1.59909	0.491903	1
SDay1	BRD8	2532.74	3567.84	1.40869	0.494351	0.208059	1
SDay1	BRD9	1638.48	1861.97	1.1364	0.184468	0.671262	1
SDay1	BRDT	0.416367	0.650983	1.56349	0.644766	1	1
SDay1	BRE	1517.67	1360.59	0.896499	-0.157626	0.687528	1
SDay1	BRE-AS1	39.9968	13.2626	0.331591	-1.59252	0.0296509	0.798043
SDay1	BREA2	7.43507	4.16304	0.55992	-0.836707	0.289146	1
SDay1	BRF1	1302.5	1759.37	1.35077	0.433779	0.285078	1
SDay1	BRF2	588.944	737.598	1.25241	0.324703	0.432996	1
SDay1	BRI3	1828.67	1959.83	1.07173	0.0999364	0.810641	1
SDay1	BRI3BP	93.8462	131.352	1.39965	0.485064	0.385237	1
SDay1	BRICD5	52.8389	90.001	1.70331	0.76834	0.115956	0.97664
SDay1	BRINP1	368.999	333.771	0.904532	-0.144757	0.879037	1
SDay1	BRINP2	1.15193	1.31928	1.14528	0.195698	1	1
SDay1	BRIP1	829.702	903.403	1.08883	0.122777	0.85421	1
SDay1	BRIX1	1001.75	1274.29	1.27207	0.347177	0.391621	1
SDay1	BRK1	6202	5785.39	0.932826	-0.10032	0.836793	1
SDay1	BRMS1	1050.08	2162.47	2.05934	1.04218	0.0103205	0.649329
SDay1	BRMS1L	293.817	503.688	1.71429	0.777614	0.0501718	0.867369
SDay1	BROX	645.415	483.071	0.748466	-0.417991	0.329138	1
SDay1	BRPF1	1444.3	1882.42	1.30334	0.382211	0.345976	1
SDay1	BRPF3	2316.76	2992.53	1.29169	0.369257	0.372461	1
SDay1	BRSK1	1066.55	1092.33	1.02418	0.0344636	0.989188	1
SDay1	BRSK2	183.533	257.285	1.40184	0.487324	0.322733	1
SDay1	BRWD1	3060.39	2062.56	0.673952	-0.569283	0.164708	1
SDay1	BRWD1-IT2	7.83847	12.2312	1.56041	0.641926	0.346515	1
SDay1	BRWD3	1189.69	770.963	0.648037	-0.625853	0.135382	1
SDay1	BSCL2	537.301	427.308	0.795287	-0.330453	0.421719	1
SDay1	BSDC1	4856.5	4396.26	0.905234	-0.143638	0.704174	1
SDay1	BSG	44272	40893.5	0.923688	-0.114522	0.751833	1
SDay1	BSN	89.8132	114.849	1.27875	0.354734	0.43144	1
SDay1	BSN-AS2	10.2563	3.76248	0.366845	-1.44676	0.0979979	0.956556
SDay1	BSPRY	5.42447	1.97699	0.364457	-1.45618	0.330066	1
SDay1	BST1	162.017	129.953	0.802094	-0.318157	0.864558	1
SDay1	BST2	92.0099	54.8747	0.5964	-0.745647	0.0861366	0.944399
SDay1	BTAF1	4126.81	2127.05	0.515423	-0.956172	0.0165726	0.723231
SDay1	BTBD1	3662.7	3706.38	1.01193	0.0171029	0.954654	1
SDay1	BTBD10	2793.54	2630.64	0.941686	-0.0866825	0.81559	1
SDay1	BTBD11	1726.91	1490.35	0.863017	-0.212539	0.477664	1
SDay1	BTBD16	1.08757	0	0	?	0.405631	1
SDay1	BTBD18	4.9891	7.25437	1.45404	0.540072	0.613645	1
SDay1	BTBD19	452.265	513.691	1.13582	0.183733	0.620776	1
SDay1	BTBD2	6166.09	6319.65	1.0249	0.0354894	0.956952	1
SDay1	BTBD3	3156.66	2344.18	0.742614	-0.429315	0.281476	1
SDay1	BTBD6	1191.55	1790.99	1.50307	0.587917	0.155369	1
SDay1	BTBD7	1701.91	1558.61	0.915799	-0.126898	0.759407	1
SDay1	BTBD8	33.5471	11.013	0.328284	-1.60698	0.0559593	0.886655
SDay1	BTBD9	757.495	674.77	0.890791	-0.166841	0.622189	1
SDay1	BTC	70.5108	81.5843	1.15705	0.210447	0.675652	1
SDay1	BTD	673.58	460.789	0.684089	-0.547744	0.16051	1
SDay1	BTF3	14162.8	16477.3	1.16342	0.218372	0.513981	1
SDay1	BTF3L4	2079.87	2373.6	1.14122	0.190582	0.585234	1
SDay1	BTG1	3736.54	3583.66	0.959087	-0.060267	0.832411	1
SDay1	BTG2	2202.26	2691.96	1.22237	0.289676	0.482747	1
SDay1	BTG3	1762.84	1613.72	0.915408	-0.127513	0.709801	1
SDay1	BTG4	1.13595	0.946631	0.833341	-0.26302	1	1
SDay1	BTK	0.751969	0.612481	0.814503	-0.296007	1	1
SDay1	BTLA	1.51992	0.623074	0.409938	-1.28652	0.705148	1
SDay1	BTN1A1	0.335602	0	0	?	0.953348	1
SDay1	BTN2A1	1581.34	1837.55	1.16202	0.216632	0.597584	1
SDay1	BTN2A2	1274.98	1226.67	0.962109	-0.0557278	0.936188	1
SDay1	BTN2A3P	146.306	122.224	0.835396	-0.259468	0.559256	1
SDay1	BTN3A1	1073.81	615.432	0.573129	-0.803068	0.0498508	0.867369
SDay1	BTN3A2	1268.96	742.475	0.585105	-0.773233	0.0531447	0.88243
SDay1	BTN3A3	715.032	469.076	0.65602	-0.608188	0.135297	1
SDay1	BTNL8	0.335602	0.623074	1.85658	0.892651	1	1
SDay1	BTNL9	0	1.67075	?	?	0.560237	1
SDay1	BTRC	1030.97	1095.38	1.06248	0.0874305	0.828206	1
SDay1	BUB1	1982.22	1583.45	0.798829	-0.324042	0.493184	1
SDay1	BUB1B	1154.16	1072.76	0.929471	-0.105519	0.814945	1
SDay1	BUB3	8227.94	7537.94	0.916139	-0.126361	0.73209	1
SDay1	BUD13	1364.26	1321.28	0.968496	-0.0461821	0.883236	1
SDay1	BUD31	1121.45	1493.56	1.33181	0.413393	0.282793	1
SDay1	BVES	572.783	410.635	0.716912	-0.480131	0.217133	1
SDay1	BVES-AS1	8.10971	4.99804	0.616303	-0.698288	0.420085	1
SDay1	BYSL	950.778	1471.26	1.54742	0.629867	0.112029	0.975799
SDay1	BZRAP1	2273.97	2338.48	1.02837	0.0403583	0.978658	1
SDay1	BZRAP1-AS1	69.0309	42.1786	0.611011	-0.71073	0.14077	1
SDay1	BZW1	5259.86	4139.85	0.787064	-0.345446	0.307473	1
SDay1	BZW2	3293.2	2525.72	0.76695	-0.382796	0.334965	1
SDay1	C10orf10	463.442	215.325	0.464621	-1.10587	0.38785	1
SDay1	C10orf105	6.25804	0.64039	0.102331	-3.28869	0.405244	1
SDay1	C10orf107	0.832733	0	0	?	0.544806	1
SDay1	C10orf11	86.7721	75.5193	0.870318	-0.200386	0.688885	1
SDay1	C10orf111	15.4537	34.4769	2.23098	1.15768	0.217836	1
SDay1	C10orf115	14.8999	17.0026	1.14113	0.190457	0.745217	1
SDay1	C10orf118	937.875	505.859	0.539367	-0.89066	0.0553008	0.886655
SDay1	C10orf12	343.939	208.571	0.606419	-0.721614	0.0871334	0.944399
SDay1	C10orf126	3.56937	1.5697	0.439771	-1.18517	0.434426	1
SDay1	C10orf131	0.383977	0.306241	0.797549	-0.326355	1	1
SDay1	C10orf137	963.598	925.505	0.960467	-0.058192	0.904374	1
SDay1	C10orf2	1273.27	1925.99	1.51263	0.597055	0.130028	0.998835
SDay1	C10orf25	69.9137	167.172	2.39112	1.25769	0.00871644	0.633761
SDay1	C10orf32	677.503	830.448	1.22575	0.293661	0.482945	1
SDay1	C10orf32-ASMT	0.671205	0	0	?	0.632921	1
SDay1	C10orf35	404.357	528.06	1.30593	0.385073	0.565523	1
SDay1	C10orf54	3221.84	2310.06	0.716999	-0.479958	0.49924	1
SDay1	C10orf55	7.87044	8.72278	1.1083	0.148344	0.923032	1
SDay1	C10orf62	4.92776	2.26978	0.460611	-1.11838	0.281348	1
SDay1	C10orf67	180.788	166.007	0.91824	-0.123057	0.927039	1
SDay1	C10orf68	2.25549	1.91445	0.848795	-0.236512	1	1
SDay1	C10orf71	1.15193	0.306241	0.26585	-1.91132	0.701167	1
SDay1	C10orf76	887.667	1063.13	1.19767	0.260229	0.533462	1
SDay1	C10orf82	0.383977	0	0	?	0.982696	1
SDay1	C10orf85	129.811	345.133	2.65874	1.41074	0.078483	0.932881
SDay1	C10orf88	573.745	470.469	0.819998	-0.286309	0.486367	1
SDay1	C10orf90	11.775	7.38618	0.627277	-0.672825	0.607486	1
SDay1	C10orf91	0.335602	0	0	?	0.949527	1
SDay1	C10orf95	64.0237	59.3358	0.926778	-0.109705	0.831883	1
SDay1	C11orf1	216.588	301.665	1.3928	0.477993	0.29969	1
SDay1	C11orf16	1.21671	3.43893	2.82641	1.49897	0.274794	1
SDay1	C11orf24	1160.45	1589.05	1.36934	0.453486	0.276913	1
SDay1	C11orf30	1193.95	1056.62	0.884979	-0.176285	0.655339	1
SDay1	C11orf31	1426.98	1176.02	0.824133	-0.27905	0.491642	1
SDay1	C11orf35	729.681	530.845	0.727504	-0.458974	0.48395	1
SDay1	C11orf42	5.13422	3.08359	0.600595	-0.735535	0.530893	1
SDay1	C11orf44	4.57575	6.29715	1.3762	0.46069	0.602832	1
SDay1	C11orf45	464.881	348.025	0.748633	-0.417669	0.396162	1
SDay1	C11orf48	87.5271	166.772	1.90538	0.930077	0.0308767	0.798973
SDay1	C11orf49	1157.82	1333.9	1.15208	0.204241	0.634541	1
SDay1	C11orf54	1906.44	1360.22	0.713488	-0.487039	0.241986	1
SDay1	C11orf57	2221.78	2216.72	0.997723	-0.00328822	0.961041	1
SDay1	C11orf58	7128.31	9206.76	1.29158	0.369133	0.326445	1
SDay1	C11orf63	413.439	348.184	0.842166	-0.247824	0.537806	1
SDay1	C11orf65	14.1579	5.96973	0.421655	-1.24587	0.0966115	0.956556
SDay1	C11orf68	6248.81	4469.45	0.715248	-0.483485	0.196968	1
SDay1	C11orf70	119.935	102.701	0.856308	-0.223799	0.603202	1
SDay1	C11orf71	404.138	215.269	0.532662	-0.908709	0.0553298	0.886655
SDay1	C11orf73	796.024	919.951	1.15568	0.208745	0.603332	1
SDay1	C11orf74	694.393	694.291	0.999853	-0.000212125	0.906454	1
SDay1	C11orf80	465.461	400.927	0.861355	-0.21532	0.570925	1
SDay1	C11orf82	347.894	427.986	1.23022	0.298915	0.728105	1
SDay1	C11orf83	461.455	621.653	1.34716	0.429918	0.261023	1
SDay1	C11orf84	915.498	1443.39	1.57662	0.656838	0.110892	0.97443
SDay1	C11orf85	2.47836	1.93563	0.781015	-0.356578	0.860936	1
SDay1	C11orf86	0	0.306241	?	?	1	1
SDay1	C11orf87	0	0.33415	?	?	1	1
SDay1	C11orf88	1.5847	0	0	?	0.188717	1
SDay1	C11orf91	24.4289	8.8799	0.363499	-1.45998	0.256304	1
SDay1	C11orf94	0.832733	1.88654	2.26548	1.17982	0.549275	1
SDay1	C11orf95	1252.98	2339.89	1.86746	0.901079	0.02007	0.732665
SDay1	C11orf96	4.5278	5.56218	1.22845	0.296842	0.858403	1
SDay1	C12orf10	1017.13	1159.85	1.14032	0.189437	0.639484	1
SDay1	C12orf23	4155.68	2429.46	0.584612	-0.774448	0.0507684	0.870285
SDay1	C12orf29	888.413	892.801	1.00494	0.00710918	0.965828	1
SDay1	C12orf36	0.767954	0	0	?	0.784019	1
SDay1	C12orf39	15.8726	31.0927	1.95889	0.970037	0.513949	1
SDay1	C12orf4	620.069	730.838	1.17864	0.237123	0.53494	1
SDay1	C12orf42	1.96868	2.52693	1.28357	0.360157	0.860125	1
SDay1	C12orf43	573.841	857.936	1.49508	0.580219	0.147021	1
SDay1	C12orf44	1027.76	1698.27	1.65241	0.72457	0.0753423	0.921587
SDay1	C12orf45	130.478	175.182	1.34262	0.425047	0.319593	1
SDay1	C12orf49	1411.28	1309.33	0.927762	-0.108173	0.796509	1
SDay1	C12orf5	782.958	1277.04	1.63105	0.705801	0.0718411	0.913664
SDay1	C12orf50	0.71958	1.55239	2.15736	1.10926	0.755073	1
SDay1	C12orf52	1311.16	1456.35	1.11073	0.151513	0.688394	1
SDay1	C12orf54	0	0.306241	?	?	1	1
SDay1	C12orf56	3.07182	1.3366	0.435117	-1.20053	0.63385	1
SDay1	C12orf57	421.738	842.937	1.99872	0.999078	0.0167949	0.723231
SDay1	C12orf60	32.482	32.5304	1.00149	0.00214869	0.958961	1
SDay1	C12orf61	23.75	47.2228	1.98833	0.991558	0.143755	1
SDay1	C12orf65	923.795	910.589	0.985705	-0.020772	0.927608	1
SDay1	C12orf66	238.45	137.362	0.576064	-0.795699	0.0585593	0.886655
SDay1	C12orf68	1.13595	2.238	1.97017	0.978318	0.611573	1
SDay1	C12orf71	3.64669	3.49861	0.959394	-0.0598042	1	1
SDay1	C12orf73	249.551	227.007	0.909662	-0.136598	0.761882	1
SDay1	C12orf75	2309.42	1730.43	0.749293	-0.416399	0.325098	1
SDay1	C12orf76	239.51	216.241	0.902847	-0.147446	0.737085	1
SDay1	C12orf79	1.88791	0.939907	0.497855	-1.0062	0.689804	1
SDay1	C12orf80	54.5975	37.953	0.695141	-0.524622	0.291802	1
SDay1	C13orf45	0.416367	0.316833	0.760948	-0.394129	1	1
SDay1	C14orf1	647.961	787.724	1.2157	0.281783	0.484164	1
SDay1	C14orf105	0.335602	0.316833	0.944074	-0.0830283	1	1
SDay1	C14orf119	1132.92	1632.95	1.44137	0.527439	0.1853	1
SDay1	C14orf132	3016.93	2123.11	0.703732	-0.506903	0.222879	1
SDay1	C14orf142	219.569	349.732	1.59281	0.671572	0.0891422	0.951964
SDay1	C14orf159	1410.05	1628.85	1.15517	0.20811	0.617138	1
SDay1	C14orf164	11.5171	16.5713	1.43884	0.524906	0.405349	1
SDay1	C14orf166	2534.56	2915.07	1.15013	0.201794	0.586528	1
SDay1	C14orf169	388.687	751.457	1.93332	0.951083	0.0180402	0.723231
SDay1	C14orf178	1.13595	0.946631	0.833341	-0.26302	1	1
SDay1	C14orf182	38.3929	9.63789	0.251033	-1.99405	0.0772951	0.92867
SDay1	C14orf183	0.383977	0.957224	2.49292	1.31784	0.820354	1
SDay1	C14orf2	712.609	782.365	1.09789	0.134731	0.736107	1
SDay1	C14orf23	0	0.306241	?	?	1	1
SDay1	C14orf28	229.116	172.86	0.754464	-0.406476	0.320148	1
SDay1	C14orf37	411.586	157.598	0.382904	-1.38495	0.000792153	0.38366
SDay1	C14orf64	28.6102	26.8258	0.93763	-0.0929098	0.974648	1
SDay1	C14orf79	476.439	664.783	1.39532	0.480592	0.237038	1
SDay1	C14orf80	177.71	370.89	2.08705	1.06147	0.0335278	0.823053
SDay1	C14orf93	731.666	642.002	0.877453	-0.188607	0.67243	1
SDay1	C15orf26	0	0.64039	?	?	0.688562	1
SDay1	C15orf27	3.84019	3.14328	0.818522	-0.288907	0.921922	1
SDay1	C15orf37	128.159	153.58	1.19835	0.261048	0.534887	1
SDay1	C15orf38	1499.56	1578.67	1.05276	0.0741723	0.812864	1
SDay1	C15orf38-AP3S2	18.2723	14.915	0.816264	-0.292893	0.687955	1
SDay1	C15orf39	625.746	776	1.24012	0.310479	0.479729	1
SDay1	C15orf40	385.709	444.755	1.15308	0.205499	0.601554	1
SDay1	C15orf41	423.514	386.345	0.912237	-0.13252	0.763455	1
SDay1	C15orf48	5.27893	5.2319	0.991092	-0.0129096	1	1
SDay1	C15orf52	13091.9	14516	1.10878	0.148967	0.789879	1
SDay1	C15orf54	3.1366	2.64529	0.843363	-0.245775	0.968669	1
SDay1	C15orf56	1.18432	1.64284	1.38716	0.472131	0.935477	1
SDay1	C15orf57	279.585	285.144	1.01988	0.0284009	0.950598	1
SDay1	C15orf59	6.94398	6.29689	0.906814	-0.141122	0.961769	1
SDay1	C15orf61	73.6266	82.6867	1.12305	0.167428	0.717629	1
SDay1	C15orf62	111.488	94.0767	0.843828	-0.244979	0.673586	1
SDay1	C15orf65	14.7833	17.8521	1.20759	0.272126	0.719308	1
SDay1	C16orf11	0.671205	0.918722	1.36877	0.452875	1	1
SDay1	C16orf13	731.414	738.378	1.00952	0.0136706	0.966342	1
SDay1	C16orf3	15.0995	25.3261	1.67729	0.746129	0.18849	1
SDay1	C16orf45	939.956	956.699	1.01781	0.0254716	0.997115	1
SDay1	C16orf46	65.6612	77.5824	1.18156	0.240689	0.632567	1
SDay1	C16orf52	656.255	632.261	0.963439	-0.0537354	0.941956	1
SDay1	C16orf54	0.335602	0.316833	0.944074	-0.0830283	1	1
SDay1	C16orf58	3964.52	3250.26	0.819837	-0.286591	0.446406	1
SDay1	C16orf59	150.164	323.018	2.1511	1.10507	0.0390226	0.845535
SDay1	C16orf62	2883.35	2763.09	0.958291	-0.0614643	0.849124	1
SDay1	C16orf70	647.457	791.166	1.22196	0.289196	0.483681	1
SDay1	C16orf71	17.0392	26.9418	1.58117	0.66099	0.216514	1
SDay1	C16orf72	1523.39	1464.01	0.96102	-0.0573609	0.875263	1
SDay1	C16orf74	186.334	225.999	1.21287	0.278426	0.549918	1
SDay1	C16orf80	871.849	1121.08	1.28586	0.362739	0.365779	1
SDay1	C16orf86	65.7885	50.9998	0.775208	-0.367346	0.42537	1
SDay1	C16orf87	356.583	244.196	0.684823	-0.546196	0.188847	1
SDay1	C16orf89	1.13595	1.5312	1.34795	0.430771	0.93789	1
SDay1	C16orf90	0	0.967817	?	?	0.480369	1
SDay1	C16orf91	181.194	297.299	1.64078	0.71438	0.0864189	0.944399
SDay1	C16orf92	0.335602	0	0	?	0.973263	1
SDay1	C16orf93	38.24	56.0439	1.46558	0.551474	0.281782	1
SDay1	C16orf95	62.7042	78.1545	1.2464	0.317768	0.449699	1
SDay1	C16orf96	13.1342	11.5743	0.881231	-0.182408	0.806765	1
SDay1	C16orf98	10.1073	10.3553	1.02453	0.0349636	1	1
SDay1	C17orf100	206.383	239.205	1.15903	0.212924	0.619474	1
SDay1	C17orf103	1661.28	1106.23	0.665891	-0.586641	0.164861	1
SDay1	C17orf104	71.9719	56.7352	0.788297	-0.343189	0.515693	1
SDay1	C17orf105	1.13595	0.306241	0.269591	-1.89116	0.707877	1
SDay1	C17orf107	59.379	54.1263	0.911539	-0.133623	0.876676	1
SDay1	C17orf47	7.00615	6.94813	0.991719	-0.0119971	1	1
SDay1	C17orf49	58.9379	59.1814	1.00413	0.00594959	1	1
SDay1	C17orf50	0	0.9505	?	?	0.388798	1
SDay1	C17orf51	586.322	973.683	1.66066	0.73176	0.313706	1
SDay1	C17orf53	237.665	334.51	1.40748	0.493119	0.301217	1
SDay1	C17orf58	351.785	302.893	0.861019	-0.215882	0.556891	1
SDay1	C17orf59	361.934	414.138	1.14424	0.194385	0.646214	1
SDay1	C17orf62	1742.96	2245.56	1.28835	0.365529	0.373273	1
SDay1	C17orf64	0	0.64039	?	?	0.727735	1
SDay1	C17orf66	0.383977	0.306241	0.797549	-0.326355	1	1
SDay1	C17orf67	32.0255	38.2311	1.19377	0.255526	0.626169	1
SDay1	C17orf70	2972.52	3760.51	1.26509	0.33924	0.397723	1
SDay1	C17orf72	107.984	37.878	0.350776	-1.51138	0.00185414	0.461127
SDay1	C17orf75	654.471	747.027	1.14142	0.19083	0.639529	1
SDay1	C17orf76-AS1	27982.7	33759.9	1.20646	0.270776	0.43219	1
SDay1	C17orf77	0	0.306241	?	?	1	1
SDay1	C17orf78	0.416367	1.5418	3.70298	1.88869	0.458828	1
SDay1	C17orf80	1098.34	1220.07	1.11083	0.151642	0.650211	1
SDay1	C17orf82	3.35946	4.12454	1.22774	0.296003	0.865102	1
SDay1	C17orf85	2419.12	2126.03	0.878842	-0.186325	0.635409	1
SDay1	C17orf89	169.771	269.534	1.58764	0.666881	0.122079	0.987854
SDay1	C17orf96	323.672	495.271	1.53017	0.613688	0.12803	0.99466
SDay1	C17orf97	200.848	211.234	1.05171	0.0727385	0.891961	1
SDay1	C17orf98	0.383977	0.306241	0.797549	-0.326355	1	1
SDay1	C18orf21	348.989	414.153	1.18672	0.246984	0.488743	1
SDay1	C18orf25	1767.12	1210.46	0.684989	-0.545847	0.170223	1
SDay1	C18orf32	70.8507	79.8664	1.12725	0.172806	0.697124	1
SDay1	C18orf42	0.671205	0	0	?	0.778148	1
SDay1	C18orf54	387.521	221.703	0.572105	-0.805648	0.0710772	0.913664
SDay1	C18orf56	86.4635	93.3068	1.07915	0.10989	0.798584	1
SDay1	C18orf61	0.800344	1.63612	2.04427	1.03158	0.673762	1
SDay1	C18orf63	0.800344	0	0	?	0.708913	1
SDay1	C18orf8	492.455	577.471	1.17264	0.229756	0.562771	1
SDay1	C19orf10	3847.33	3384.54	0.879711	-0.184898	0.624199	1
SDay1	C19orf12	1044.24	1288.41	1.23383	0.303142	0.461064	1
SDay1	C19orf18	3.82379	4.23231	1.10684	0.146443	0.990696	1
SDay1	C19orf24	307.891	560.645	1.82092	0.864671	0.0350029	0.828878
SDay1	C19orf25	751.86	1196.47	1.59134	0.670243	0.110901	0.97443
SDay1	C19orf26	281.625	220.404	0.782615	-0.353625	0.366145	1
SDay1	C19orf35	5.61495	5.09236	0.906928	-0.140939	0.94652	1
SDay1	C19orf38	6.74788	3.76248	0.55758	-0.842748	0.374843	1
SDay1	C19orf40	83.0088	136.356	1.64267	0.716044	0.104704	0.965358
SDay1	C19orf43	1624.99	3068.33	1.88822	0.917025	0.0181461	0.723231
SDay1	C19orf44	565.252	705.057	1.24733	0.318847	0.428406	1
SDay1	C19orf45	2.95908	3.50147	1.1833	0.24281	0.955907	1
SDay1	C19orf47	293.434	505.975	1.72432	0.786028	0.0555236	0.886655
SDay1	C19orf48	2840.92	5173.94	1.82122	0.864905	0.0280084	0.784112
SDay1	C19orf52	322.053	329.964	1.02456	0.0350112	0.94491	1
SDay1	C19orf53	906.924	1157.09	1.27584	0.351452	0.342411	1
SDay1	C19orf54	929.267	950.702	1.02307	0.0328995	0.861529	1
SDay1	C19orf55	543.882	465.056	0.855067	-0.22589	0.528771	1
SDay1	C19orf57	121.35	269.804	2.22336	1.15274	0.0101128	0.649329
SDay1	C19orf60	184.702	269.542	1.45933	0.545309	0.201251	1
SDay1	C19orf66	1134.96	1511.11	1.33142	0.412963	0.299111	1
SDay1	C19orf67	2.80141	0.33415	0.119279	-3.06759	0.128685	0.995284
SDay1	C19orf68	806.208	1128.58	1.39987	0.485291	0.238962	1
SDay1	C19orf69	0	0.623074	?	?	0.778659	1
SDay1	C19orf70	346.548	493.268	1.42337	0.509315	0.193974	1
SDay1	C19orf71	127.044	138.728	1.09197	0.126934	0.811701	1
SDay1	C19orf73	8.91005	14.6444	1.64358	0.716845	0.290178	1
SDay1	C19orf77	1.82314	2.27651	1.24868	0.320399	1	1
SDay1	C19orf80	4.09503	4.85925	1.18662	0.246861	0.917699	1
SDay1	C19orf81	3.9499	5.29369	1.34021	0.422455	0.776289	1
SDay1	C19orf82	152.075	151.036	0.993173	-0.00988274	0.950377	1
SDay1	C19orf83	11.2631	11.6477	1.03414	0.0484339	0.972841	1
SDay1	C1D	490.114	611.004	1.24666	0.318065	0.41258	1
SDay1	C1GALT1	1808.42	1453.59	0.803786	-0.315117	0.444038	1
SDay1	C1GALT1C1	1338.96	1376.81	1.02827	0.0402191	0.944216	1
SDay1	C1orf101	16.0121	23.9479	1.49561	0.580735	0.301916	1
SDay1	C1orf106	2.59109	5.12027	1.97611	0.98266	0.419841	1
SDay1	C1orf109	840.77	943.63	1.12234	0.16651	0.694176	1
SDay1	C1orf110	62.0921	130.448	2.10088	1.07099	0.0672613	0.908393
SDay1	C1orf111	6.84807	2.18606	0.319222	-1.64737	0.138072	1
SDay1	C1orf112	291.388	441.35	1.51465	0.598981	0.205423	1
SDay1	C1orf115	836.816	633.915	0.757531	-0.400623	0.301921	1
SDay1	C1orf116	189.928	158.731	0.835744	-0.258867	0.831512	1
SDay1	C1orf122	497.974	935.573	1.87876	0.90978	0.0250565	0.760162
SDay1	C1orf123	805.209	992.232	1.23227	0.301314	0.457472	1
SDay1	C1orf127	0	0.64039	?	?	0.803253	1
SDay1	C1orf131	213.23	237.555	1.11408	0.155849	0.672583	1
SDay1	C1orf140	4.55935	2.55198	0.559725	-0.837209	0.464657	1
SDay1	C1orf145	240.609	195.964	0.814451	-0.2961	0.476113	1
SDay1	C1orf158	0.383977	0.316833	0.825136	-0.277296	1	1
SDay1	C1orf159	455.416	729.734	1.60234	0.680184	0.108938	0.973696
SDay1	C1orf162	10.1721	5.9899	0.588854	-0.764018	0.289868	1
SDay1	C1orf168	9.05434	3.8674	0.427132	-1.22725	0.323967	1
SDay1	C1orf170	31.4895	54.041	1.71616	0.779182	0.208175	1
SDay1	C1orf172	1.87151	2.55484	1.36512	0.449028	0.875747	1
SDay1	C1orf174	800.418	936.476	1.16998	0.226489	0.605012	1
SDay1	C1orf189	0.335602	1.90385	5.67295	2.5041	0.36313	1
SDay1	C1orf192	102.466	41.1609	0.401704	-1.31579	0.0100812	0.649329
SDay1	C1orf194	0.383977	0.306241	0.797549	-0.326355	1	1
SDay1	C1orf195	1.2491	0	0	?	0.355439	1
SDay1	C1orf198	3231.84	2339.6	0.723921	-0.466095	0.339666	1
SDay1	C1orf204	130.672	72.687	0.556255	-0.846182	0.0747697	0.9175
SDay1	C1orf21	2044.64	917.706	0.448835	-1.15574	0.00288558	0.488276
SDay1	C1orf210	0.416367	0	0	?	0.943701	1
SDay1	C1orf213	531.749	192.978	0.362911	-1.46231	0.0162022	0.723231
SDay1	C1orf216	991.109	1566.34	1.5804	0.660287	0.101031	0.958002
SDay1	C1orf220	45.6655	46.0654	1.00876	0.0125796	0.927703	1
SDay1	C1orf226	813.892	664.885	0.816921	-0.291732	0.431582	1
SDay1	C1orf228	43.1167	45.1265	1.04661	0.0657256	0.891988	1
SDay1	C1orf229	21.0539	20.0673	0.953142	-0.0692376	0.966598	1
SDay1	C1orf233	1195.98	1882.48	1.57401	0.654445	0.11365	0.975903
SDay1	C1orf27	886.067	899.672	1.01535	0.021983	0.924218	1
SDay1	C1orf35	438.817	501.32	1.14244	0.192113	0.660457	1
SDay1	C1orf43	7878.83	9229.03	1.17137	0.228197	0.537738	1
SDay1	C1orf50	114.144	126.647	1.10954	0.149964	0.699296	1
SDay1	C1orf51	215.231	259.142	1.20402	0.267855	0.486193	1
SDay1	C1orf52	633.111	637.356	1.0067	0.00964069	0.978627	1
SDay1	C1orf53	17.2932	48.6783	2.81489	1.49308	0.00847661	0.633761
SDay1	C1orf54	5.85724	4.22559	0.721429	-0.471071	0.700775	1
SDay1	C1orf56	187.974	208.841	1.11101	0.151878	0.723152	1
SDay1	C1orf61	0	0.623074	?	?	0.888546	1
SDay1	C1orf63	1776.53	1457.38	0.820352	-0.285685	0.461379	1
SDay1	C1orf65	0.383977	0	0	?	0.940464	1
SDay1	C1orf74	179.851	160.15	0.89046	-0.167377	0.682902	1
SDay1	C1orf85	2434.63	2516.05	1.03344	0.0474588	0.919087	1
SDay1	C1orf86	807.784	1078.67	1.33534	0.417212	0.300833	1
SDay1	C1orf95	0.383977	0	0	?	0.93228	1
SDay1	C1QBP	1544.21	2666.61	1.72685	0.788141	0.0456144	0.86063
SDay1	C1QL1	3053.58	1627.79	0.533076	-0.907587	0.0215315	0.748996
SDay1	C1QL3	69.028	53.9749	0.781928	-0.354892	0.442915	1
SDay1	C1QL4	173.854	102.684	0.590632	-0.759669	0.0623312	0.899291
SDay1	C1QTNF1	267.348	409.15	1.5304	0.613911	0.280745	1
SDay1	C1QTNF3	34.9422	36.7353	1.05131	0.0721941	0.899842	1
SDay1	C1QTNF3-AMACR	1.95228	0.957224	0.490312	-1.02823	0.724463	1
SDay1	C1QTNF4	2.09438	2.84376	1.35781	0.441279	0.911195	1
SDay1	C1QTNF6	789.117	700.568	0.887787	-0.171714	0.643137	1
SDay1	C1QTNF7	0	0.306241	?	?	1	1
SDay1	C1QTNF9	0.751969	0.316833	0.421338	-1.24695	0.919453	1
SDay1	C1QTNF9B	3.56937	3.88471	1.08835	0.12214	0.966428	1
SDay1	C1QTNF9B-AS1	8.67464	22.2133	2.56072	1.35655	0.0224631	0.748996
SDay1	C1R	7204.43	5542.12	0.769265	-0.378447	0.433118	1
SDay1	C1RL	2447.63	2273.48	0.928846	-0.106488	0.773011	1
SDay1	C1RL-AS1	488.324	374.861	0.767648	-0.381483	0.435491	1
SDay1	C1S	3866.28	3804.36	0.983985	-0.0232911	0.971138	1
SDay1	C2	39.7873	15.5198	0.390068	-1.3582	0.333849	1
SDay1	C20orf112	1587.75	1142.3	0.719444	-0.475047	0.24437	1
SDay1	C20orf141	1.34241	1.5803	1.17721	0.235372	1	1
SDay1	C20orf144	11.4208	4.98072	0.43611	-1.19724	0.123611	0.98956
SDay1	C20orf173	1.00681	0	0	?	0.449502	1
SDay1	C20orf194	1537.01	934.349	0.607901	-0.718092	0.0630665	0.899291
SDay1	C20orf195	2.08183	1.5803	0.75909	-0.397658	1	1
SDay1	C20orf196	25.964	33.3015	1.2826	0.359076	0.500579	1
SDay1	C20orf201	0.383977	0.633667	1.65027	0.722704	1	1
SDay1	C20orf202	1.50394	2.83989	1.8883	0.917091	0.626918	1
SDay1	C20orf203	24.6802	2.82258	0.114366	-3.12827	0.217471	1
SDay1	C20orf24	162.671	262.133	1.61143	0.688344	0.104466	0.965358
SDay1	C20orf26	0.416367	1.23556	2.96747	1.56923	0.636614	1
SDay1	C20orf27	1210.37	1628.4	1.34537	0.428	0.290591	1
SDay1	C20orf96	309.271	401.377	1.29782	0.376085	0.34556	1
SDay1	C21orf119	93.3483	77.5366	0.830617	-0.267745	0.587147	1
SDay1	C21orf128	0	0.33415	?	?	1	1
SDay1	C21orf140	44.3404	26.0117	0.586638	-0.769458	0.105336	0.965369
SDay1	C21orf15	0	0.946631	?	?	0.543324	1
SDay1	C21orf2	770.378	1141.65	1.48193	0.567481	0.159417	1
SDay1	C21orf33	2650.62	3147.11	1.18731	0.247694	0.549284	1
SDay1	C21orf49	10.5427	11.687	1.10854	0.148658	0.84972	1
SDay1	C21orf58	743.814	664.308	0.89311	-0.163091	0.590376	1
SDay1	C21orf59	1007.62	1389.17	1.37867	0.463273	0.245636	1
SDay1	C21orf62	4.3179	0.929315	0.215224	-2.21609	0.11968	0.984339
SDay1	C21orf67	16.7801	40.2478	2.39855	1.26216	0.0260279	0.764791
SDay1	C21orf88	9.93503	5.34639	0.538136	-0.893958	0.718163	1
SDay1	C21orf91	347.562	388.948	1.11907	0.162306	0.627373	1
SDay1	C21orf91-OT1	0	0.306241	?	?	1	1
SDay1	C22orf15	2.67185	0.33415	0.125063	-2.99928	0.125397	0.992813
SDay1	C22orf23	1845.98	1304.55	0.706699	-0.500832	0.206905	1
SDay1	C22orf24	3.03985	3.55729	1.17022	0.226779	0.947973	1
SDay1	C22orf26	12.8591	20.4015	1.58654	0.665881	0.259429	1
SDay1	C22orf29	1782.9	1662.23	0.932318	-0.101107	0.794448	1
SDay1	C22orf31	0.383977	0.33415	0.870233	-0.200526	1	1
SDay1	C22orf39	626.636	569.537	0.908881	-0.137836	0.681152	1
SDay1	C22orf43	3.05583	9.24196	3.02437	1.59663	0.0679798	0.910014
SDay1	C22orf46	955.401	1334.88	1.3972	0.482535	0.204799	1
SDay1	C2CD2	1520.24	1298.55	0.854173	-0.227399	0.580722	1
SDay1	C2CD2L	1497.05	1822.46	1.21736	0.283762	0.552787	1
SDay1	C2CD3	2994.82	2629.44	0.877995	-0.187715	0.685084	1
SDay1	C2CD4A	2.76558	1.28465	0.464513	-1.10621	0.501286	1
SDay1	C2CD4C	64.7377	48.026	0.741856	-0.430789	0.418997	1
SDay1	C2CD4D	4.04665	1.59761	0.394799	-1.34081	0.239032	1
SDay1	C2CD5	1980.23	1758.65	0.888101	-0.171204	0.673034	1
SDay1	C2orf15	100.807	100.497	0.996924	-0.00444415	0.898355	1
SDay1	C2orf16	99.9613	150.611	1.50669	0.591384	0.139325	1
SDay1	C2orf27A	27.1811	44.3383	1.63122	0.705949	0.145522	1
SDay1	C2orf27B	1.13595	1.26346	1.11226	0.153491	1	1
SDay1	C2orf40	0.335602	0.316833	0.944074	-0.0830283	1	1
SDay1	C2orf42	241.7	396.423	1.64014	0.713821	0.0755706	0.921587
SDay1	C2orf43	514.256	572.984	1.1142	0.156009	0.691298	1
SDay1	C2orf44	353.476	388.585	1.09933	0.136619	0.761195	1
SDay1	C2orf47	398.438	527.897	1.32492	0.405901	0.305303	1
SDay1	C2orf48	25.8582	16.2141	0.627041	-0.673368	0.422942	1
SDay1	C2orf49	1347.68	956.489	0.70973	-0.494658	0.229131	1
SDay1	C2orf50	0.383977	0.633667	1.65027	0.722704	1	1
SDay1	C2orf57	0.832733	0.623074	0.748228	-0.41845	1	1
SDay1	C2orf61	0	0.9505	?	?	0.403765	1
SDay1	C2orf62	2.72065	1.26733	0.465821	-1.10215	0.566646	1
SDay1	C2orf66	2.92669	7.26008	2.48064	1.31071	0.177503	1
SDay1	C2orf68	1551.26	1201.69	0.774651	-0.368382	0.344364	1
SDay1	C2orf69	923.94	675.642	0.731262	-0.451539	0.279182	1
SDay1	C2orf71	0.335602	0	0	?	0.95364	1
SDay1	C2orf72	700.939	597.973	0.853103	-0.229208	0.707886	1
SDay1	C2orf73	0.832733	0.623074	0.748228	-0.41845	1	1
[truncated: 111,714 more rows]
