# Supplementary material for: Serum-deprivation response of ARPE-19 cells; expression patterns relevant to age-related macular degeneration
Source: PLoS One. 2024 Sep 26;19(9):e0293383. doi: 10.1371/journal.pone.0293383 (PMC11426544; doi:10.1371/journal.pone.0293383)
Supplement: S3 Table — The significant gene sets returned by EGSEA analysis of serum-deprived ARPE-19 cell differentially expressed genes. The table contains the results from two runs of the EGSEA algorithm, one specifying the Hallmark gene set annotation collection, the other specifying the C2 division of MSigDB, which includes BioCarta, KEGG, and Reactome. The table consists of columns for Gene Set Name, Rank, P-value, adjusted P-value, the general direction (increased or decreased) of the gene expression, and Sample Day. (XLSX) [file pone.0293383.s003.xlsx]

## Sheet: SFigure1Legend
Supplementary Table 1. Significant Gene Set Results from EGSEA
The significant gene sets returned by EGSEA analysis of serum-deprived ARPE19 cell differentially expressed genes. The table contains the results from two runs of the EGSEA algorithm, one specifying the Hallmark gene set annotation collection, the other specifying the C2 division of MSigDB as the collection.
The table consists of columns for Gene Set Name, Rank, P-value, adjusted P-value, the general direction (increased or decreased) of the gene expression, and Sample Day.

## Sheet: SigSetsNumbers
SetName	Rank	p.value	p.adj	Direction	Day
HALLMARK_MYC_TARGETS_V2	1	3.52924e-24	1.76462e-22	Up	1
NABA_CORE_MATRISOME	1	1.67477e-20	6.27369e-17	Down	1
HALLMARK_MYC_TARGETS_V1	2	3.16522e-19	7.91305e-18	Up	1
REACTOME_MRNA_SPLICING	2	1.67425e-18	2.09058e-15	Up	1
HALLMARK_DNA_REPAIR	3	1.00336e-09	1.25419e-08	Up	1
NABA_MATRISOME_ASSOCIATED	3	1.19738e-18	2.09058e-15	Down	1
HALLMARK_PROTEIN_SECRETION	4	7.79566e-09	6.68141e-08	Down	1
REACTOME_ASSEMBLY_OF_THE_PRE_REPLICATIVE_COMPLEX	4	2.37545e-18	2.22461e-15	Up	1
HALLMARK_HYPOXIA	5	9.35398e-09	6.68141e-08	Down	1
KEGG_ECM_RECEPTOR_INTERACTION	5	3.33834e-18	2.39527e-15	Down	1
ELVIDGE_HIF1A_TARGETS_DN	6	3.83652e-18	2.39527e-15	Down	1
HALLMARK_UNFOLDED_PROTEIN_RESPONSE	6	3.17656e-06	1.98535e-05	Up	1
HALLMARK_UV_RESPONSE_DN	7	8.70417e-09	6.68141e-08	Down	1
KEGG_PROTEASOME	7	1.80737e-17	8.463e-15	Up	1
ELVIDGE_HYPOXIA_BY_DMOG_UP	8	1.78185e-17	8.463e-15	Down	1
HALLMARK_ANDROGEN_RESPONSE	8	0.000444738	0.00222369	Down	1
HALLMARK_OXIDATIVE_PHOSPHORYLATION	9	0.0019852	0.00709	Up	1
REACTOME_M_G1_TRANSITION	9	2.20338e-17	9.17094e-15	Up	1
HALLMARK_ESTROGEN_RESPONSE_EARLY	10	0.00309678	0.0103226	Down	1
REACTOME_PROCESSING_OF_CAPPED_INTRON_CONTAINING_PRE_MRNA	10	3.47937e-17	1.30337e-14	Up	1
ELVIDGE_HIF1A_AND_HIF2A_TARGETS_DN	11	8.81408e-17	3.0016e-14	Down	1
HALLMARK_EPITHELIAL_MESENCHYMAL_TRANSITION	11	5.96506e-10	9.94177e-09	Down	1
HALLMARK_ADIPOGENESIS	12	0.00352381	0.010657	Down	1
REACTOME_CDT1_ASSOCIATION_WITH_THE_CDC6_ORC_ORIGIN_COMPLEX	12	2.68737e-16	8.38906e-14	Up	1
ELVIDGE_HYPOXIA_UP	13	7.51366e-16	2.16509e-13	Down	1
HALLMARK_MTORC1_SIGNALING	13	0.0535132	0.107026	Up	1
HALLMARK_APICAL_JUNCTION	14	0.00698349	0.0183776	Down	1
MANALO_HYPOXIA_DN	14	1.06437e-15	2.84796e-13	Up	1
HALLMARK_COAGULATION	15	0.000632967	0.00287712	Down	1
KEGG_SPLICEOSOME	15	1.34538e-15	3.16869e-13	Up	1
HALLMARK_MYOGENESIS	16	0.00168356	0.00647525	Down	1
REACTOME_DESTABILIZATION_OF_MRNA_BY_AUF1_HNRNP_D0	16	1.35342e-15	3.16869e-13	Up	1
HALLMARK_COMPLEMENT	17	0.0120399	0.0300998	Down	1
PID_INTEGRIN1_PATHWAY	17	2.4243e-15	5.34201e-13	Down	1
HALLMARK_HEME_METABOLISM	18	0.032722	0.0711348	Down	1
REACTOME_CDK_MEDIATED_PHOSPHORYLATION_AND_REMOVAL_OF_CDC6	18	2.75413e-15	5.73165e-13	Up	1
HALLMARK_WNT_BETA_CATENIN_SIGNALING	19	0.330994	0.472848	Up	1
MIKKELSEN_MCV6_HCP_WITH_H3K27ME3	19	3.02072e-15	5.95559e-13	Down	1
BIOCARTA_VITCB_PATHWAY	20	3.32923e-15	6.23565e-13	Down	1
HALLMARK_UV_RESPONSE_UP	20	0.0135095	0.0321656	Up	1
HALLMARK_IL2_STAT5_SIGNALING	21	0.0498531	0.103861	Down	1
REACTOME_ORC1_REMOVAL_FROM_CHROMATIN	21	4.00176e-15	6.8139e-13	Up	1
HALLMARK_MITOTIC_SPINDLE	22	0.0171463	0.0389688	Down	1
REACTOME_AUTODEGRADATION_OF_THE_E3_UBIQUITIN_LIGASE_COP1	22	3.98761e-15	6.8139e-13	Up	1
HALLMARK_ANGIOGENESIS	23	0.00455342	0.0126484	Down	1
REACTOME_P53_INDEPENDENT_G1_S_DNA_DAMAGE_CHECKPOINT	23	7.86002e-15	1.28016e-12	Up	1
HALLMARK_INFLAMMATORY_RESPONSE	24	0.0826202	0.158885	Down	1
MARTENS_TRETINOIN_RESPONSE_DN	24	8.36556e-15	1.30573e-12	Up	1
HALLMARK_GLYCOLYSIS	25	0.197067	0.328445	Down	1
NABA_ECM_GLYCOPROTEINS	25	8.75871e-15	1.3124e-12	Down	1
HALLMARK_P53_PATHWAY	26	0.24834	0.376272	Up	1
REACTOME_AUTODEGRADATION_OF_CDH1_BY_CDH1_APC_C	26	1.03548e-14	1.43663e-12	Up	1
HALLMARK_HEDGEHOG_SIGNALING	27	0.0936778	0.167282	Down	1
NABA_BASEMENT_MEMBRANES	27	1.00597e-14	1.43663e-12	Down	1
HALLMARK_E2F_TARGETS	28	0.00362339	0.010657	Up	1
REACTOME_P53_DEPENDENT_G1_DNA_DAMAGE_RESPONSE	28	1.64724e-14	2.20377e-12	Up	1
HALLMARK_APICAL_SURFACE	29	0.24615	0.376272	Down	1
REACTOME_VIF_MEDIATED_DEGRADATION_OF_APOBEC3G	29	2.6339e-14	3.40227e-12	Up	1
HALLMARK_KRAS_SIGNALING_DN	30	5.73992e-05	0.000318884	Down	1
REACTOME_CYTOSOLIC_TRNA_AMINOACYLATION	30	3.62757e-14	4.52963e-12	Up	1
HALLMARK_BILE_ACID_METABOLISM	31	0.0858948	0.159064	Down	1
REACTOME_MRNA_PROCESSING	31	4.38182e-14	5.29494e-12	Up	1
HALLMARK_FATTY_ACID_METABOLISM	32	0.47641	0.661681	Down	1
REACTOME_MRNA_SPLICING_MINOR_PATHWAY	32	4.66197e-14	5.45742e-12	Up	1
HALLMARK_CHOLESTEROL_HOMEOSTASIS	33	0.880192	0.999959	Down	1
REACTOME_SCF_BETA_TRCP_MEDIATED_DEGRADATION_OF_EMI1	33	5.15422e-14	5.85082e-12	Up	1
HALLMARK_XENOBIOTIC_METABOLISM	34	0.651533	0.835299	Down	1
REACTOME_SYNTHESIS_OF_DNA	34	1.06769e-13	1.17634e-11	Up	1
ELVIDGE_HIF1A_AND_HIF2A_TARGETS_UP	35	1.46488e-13	1.56784e-11	Up	1
HALLMARK_ALLOGRAFT_REJECTION	35	0.220931	0.35634	Down	1
HALLMARK_TGF_BETA_SIGNALING	36	0.681484	0.851855	Down	1
MARTENS_TRETINOIN_RESPONSE_UP	36	1.53549e-13	1.59776e-11	Down	1
HALLMARK_KRAS_SIGNALING_UP	37	0.00159909	0.00647525	Down	1
REACTOME_CROSS_PRESENTATION_OF_SOLUBLE_EXOGENOUS_ANTIGENS_ENDOSOMES	37	2.16497e-13	2.19188e-11	Up	1
HALLMARK_PANCREAS_BETA_CELLS	38	0.554386	0.749171	Down	1
MUELLER_PLURINET	38	2.6719e-13	2.63393e-11	Up	1
BIOCARTA_PROTEASOME_PATHWAY	39	2.90051e-13	2.76139e-11	Up	1
HALLMARK_PEROXISOME	39	0.606053	0.797438	Down	1
HALLMARK_ESTROGEN_RESPONSE_LATE	40	0.318486	0.468361	Down	1
SMID_BREAST_CANCER_LUMINAL_B_DN	40	2.94862e-13	2.76139e-11	Down	1
HALLMARK_SPERMATOGENESIS	41	0.184734	0.318507	Down	1
KRIGE_RESPONSE_TO_TOSEDOSTAT_24HR_DN	41	3.03153e-13	2.76978e-11	Up	1
HALLMARK_INTERFERON_GAMMA_RESPONSE	42	0.965373	0.999959	Down	1
PID_INTEGRIN3_PATHWAY	42	3.1693e-13	2.82671e-11	Down	1
HALLMARK_NOTCH_SIGNALING	43	0.992347	0.999959	Down	1
REACTOME_TRNA_AMINOACYLATION	43	4.54769e-13	3.96178e-11	Up	1
HALLMARK_G2M_CHECKPOINT	44	0.800898	0.976705	Up	1
REACTOME_S_PHASE	44	5.19378e-13	4.4218e-11	Up	1
HALLMARK_PI3K_AKT_MTOR_SIGNALING	45	0.946147	0.999959	Down	1
REACTOME_REGULATION_OF_ORNITHINE_DECARBOXYLASE_ODC	45	5.82225e-13	4.75173e-11	Up	1
HALLMARK_INTERFERON_ALPHA_RESPONSE	46	0.98612	0.999959	Down	1
PENG_GLUTAMINE_DEPRIVATION_DN	46	5.83501e-13	4.75173e-11	Up	1
HALLMARK_IL6_JAK_STAT3_SIGNALING	47	0.955989	0.999959	Down	1
REACTOME_MITOCHONDRIAL_PROTEIN_IMPORT	47	7.93011e-13	6.32047e-11	Up	1
HALLMARK_APOPTOSIS	48	0.997445	0.999959	Down	1
KEGG_AMINOACYL_TRNA_BIOSYNTHESIS	48	8.78865e-13	6.85881e-11	Up	1
HALLMARK_TNFA_SIGNALING_VIA_NFKB	49	0.991176	0.999959	Down	1
MENSE_HYPOXIA_UP	49	9.98652e-13	7.63459e-11	Down	1
BROWNE_HCMV_INFECTION_24HR_DN	50	1.16856e-12	8.75484e-11	Down	1
HALLMARK_REACTIVE_OXIGEN_SPECIES_PATHWAY	50	0.999959	0.999959	Down	1
REACTOME_METABOLISM_OF_RNA	51	1.19769e-12	8.79717e-11	Up	1
BENPORATH_PRC2_TARGETS	52	1.23554e-12	8.90063e-11	Down	1
BROWNE_HCMV_INFECTION_20HR_DN	53	1.65604e-12	1.17047e-10	Down	1
REACTOME_REGULATION_OF_MRNA_STABILITY_BY_PROTEINS_THAT_BIND_AU_RICH_ELEMENTS	54	2.08868e-12	1.44893e-10	Up	1
SCHUETZ_BREAST_CANCER_DUCTAL_INVASIVE_UP	55	2.96016e-12	2.01614e-10	Down	1
DANG_MYC_TARGETS_UP	56	3.84948e-12	2.57503e-10	Up	1
ONDER_CDH1_TARGETS_3_UP	57	4.31247e-12	2.83413e-10	Down	1
WALLACE_PROSTATE_CANCER_DN	58	4.42993e-12	2.86112e-10	Down	1
CHAUHAN_RESPONSE_TO_METHOXYESTRADIOL_UP	59	4.54092e-12	2.8831e-10	Up	1
REACTOME_SIGNALING_BY_WNT	60	5.59458e-12	3.49288e-10	Up	1
SMID_BREAST_CANCER_NORMAL_LIKE_UP	61	5.86468e-12	3.60149e-10	Down	1
REACTOME_ACTIVATION_OF_NF_KAPPAB_IN_B_CELLS	62	6.67439e-12	4.03262e-10	Up	1
PEDERSEN_TARGETS_OF_611CTF_ISOFORM_OF_ERBB2	63	7.2224e-12	4.29446e-10	Down	1
PENG_RAPAMYCIN_RESPONSE_DN	64	1.00668e-11	5.89223e-10	Up	1
BIOCARTA_PLATELETAPP_PATHWAY	65	1.19505e-11	6.88715e-10	Down	1
ELVIDGE_HIF1A_TARGETS_UP	66	1.35914e-11	7.71417e-10	Up	1
KRIGE_RESPONSE_TO_TOSEDOSTAT_6HR_DN	67	1.50487e-11	8.41381e-10	Up	1
REACTOME_SCFSKP2_MEDIATED_DEGRADATION_OF_P27_P21	68	1.68944e-11	9.3068e-10	Up	1
REACTOME_GPCR_LIGAND_BINDING	69	1.88911e-11	1.02559e-09	Up	1
MENSSEN_MYC_TARGETS	70	1.9185e-11	1.02667e-09	Up	1
SCHLOSSER_MYC_AND_SERUM_RESPONSE_SYNERGY	71	2.89286e-11	1.51311e-09	Up	1
LIU_PROSTATE_CANCER_DN	72	2.90827e-11	1.51311e-09	Down	1
SCHLOSSER_MYC_TARGETS_AND_SERUM_RESPONSE_DN	73	3.54197e-11	1.81756e-09	Up	1
REACTOME_G1_S_TRANSITION	74	4.00726e-11	2.02854e-09	Up	1
VECCHI_GASTRIC_CANCER_EARLY_DN	75	4.19141e-11	2.09347e-09	Down	1
REACTOME_VIRAL_MESSENGER_RNA_SYNTHESIS	76	4.62323e-11	2.27877e-09	Up	1
MOREAUX_B_LYMPHOCYTE_MATURATION_BY_TACI_DN	77	5.97421e-11	2.86915e-09	Up	1
SABATES_COLORECTAL_ADENOMA_DN	78	5.89848e-11	2.86915e-09	Down	1
YANG_BREAST_CANCER_ESR1_UP	79	6.11555e-11	2.89985e-09	Down	1
REACTOME_SIGNALING_BY_HIPPO	80	6.37129e-11	2.94653e-09	Down	1
OSADA_ASCL1_TARGETS_DN	81	6.31415e-11	2.94653e-09	Down	1
REACTOME_METABOLISM_OF_MRNA	82	6.5316e-11	2.98382e-09	Up	1
REACTOME_GPCR_DOWNSTREAM_SIGNALING	83	7.06342e-11	3.1879e-09	Down	1
LEE_METASTASIS_AND_RNA_PROCESSING_UP	84	8.4455e-11	3.76629e-09	Up	1
KEGG_NEUROACTIVE_LIGAND_RECEPTOR_INTERACTION	85	1.17668e-10	5.18572e-09	Down	1
LU_AGING_BRAIN_UP	86	1.71258e-10	7.45968e-09	Down	1
NEWMAN_ERCC6_TARGETS_DN	87	1.95093e-10	8.40022e-09	Down	1
REACTOME_RNA_POL_III_TRANSCRIPTION_INITIATION_FROM_TYPE_2_PROMOTER	88	1.99665e-10	8.49936e-09	Up	1
LI_DCP2_BOUND_MRNA	89	2.22852e-10	9.3798e-09	Up	1
JAEGER_METASTASIS_DN	90	2.30898e-10	9.6105e-09	Down	1
PICCALUGA_ANGIOIMMUNOBLASTIC_LYMPHOMA_UP	91	2.62672e-10	1.08128e-08	Down	1
REACTOME_CELL_CYCLE_CHECKPOINTS	92	3.07266e-10	1.25111e-08	Up	1
REACTOME_ER_PHAGOSOME_PATHWAY	93	3.33855e-10	1.34253e-08	Up	1
REACTOME_ABORTIVE_ELONGATION_OF_HIV1_TRANSCRIPT_IN_THE_ABSENCE_OF_TAT	94	3.36886e-10	1.34253e-08	Up	1
PID_INTEGRIN_CS_PATHWAY	95	3.95885e-10	1.56104e-08	Down	1
WATANABE_ULCERATIVE_COLITIS_WITH_CANCER_UP	96	4.0107e-10	1.56501e-08	Down	1
BAELDE_DIABETIC_NEPHROPATHY_DN	97	4.15242e-10	1.60361e-08	Down	1
SCHUHMACHER_MYC_TARGETS_UP	98	4.6671e-10	1.78397e-08	Up	1
REACTOME_RNA_POL_II_TRANSCRIPTION	99	5.14339e-10	1.92672e-08	Up	1
MASSARWEH_TAMOXIFEN_RESISTANCE_UP	100	5.09279e-10	1.92672e-08	Down	1
HALLMARK_EPITHELIAL_MESENCHYMAL_TRANSITION	1	1.62497e-27	8.12483e-26	Down	3
KEGG_ECM_RECEPTOR_INTERACTION	1	1.616e-24	7.56691e-22	Down	3
HALLMARK_MYC_TARGETS_V2	2	1.90199e-18	4.75498e-17	Up	3
MOROSETTI_FACIOSCAPULOHUMERAL_MUSCULAR_DISTROPHY_UP	2	2.94695e-22	9.1994e-20	Down	3
HALLMARK_MYC_TARGETS_V1	3	3.61799e-17	4.52249e-16	Up	3
KOBAYASHI_EGFR_SIGNALING_24HR_UP	3	4.65831e-23	1.93889e-20	Down	3
DASU_IL6_SIGNALING_SCAR_DN	4	1.31607e-17	1.89615e-15	Down	3
HALLMARK_G2M_CHECKPOINT	4	8.58727e-15	7.15605e-14	Up	3
BIOCARTA_VITCB_PATHWAY	5	3.12897e-17	3.90704e-15	Down	3
HALLMARK_COAGULATION	5	2.861e-15	2.861e-14	Down	3
BIOCARTA_PLATELETAPP_PATHWAY	6	1.66731e-14	8.92247e-13	Down	3
HALLMARK_UNFOLDED_PROTEIN_RESPONSE	6	1.55737e-11	1.11241e-10	Up	3
HALLMARK_MYOGENESIS	7	1.2881e-10	8.05065e-10	Down	3
PID_INTEGRIN1_PATHWAY	7	5.89873e-23	2.00879e-20	Down	3
HALLMARK_E2F_TARGETS	8	2.07356e-17	3.45594e-16	Up	3
PID_INTEGRIN3_PATHWAY	8	1.2312e-17	1.84483e-15	Down	3
BIOCARTA_AMI_PATHWAY	9	1.63558e-12	5.32774e-11	Down	3
HALLMARK_MTORC1_SIGNALING	9	3.37197e-08	1.68599e-07	Up	3
HALLMARK_COMPLEMENT	10	2.70577e-07	1.1274e-06	Down	3
REACTOME_CYTOSOLIC_TRNA_AMINOACYLATION	10	6.94086e-17	7.42871e-15	Up	3
HALLMARK_UV_RESPONSE_DN	11	3.31272e-07	1.27412e-06	Down	3
KEGG_CIRCADIAN_RHYTHM_MAMMAL	11	3.91407e-13	1.49613e-11	Down	3
BIOCARTA_INTRINSIC_PATHWAY	12	4.92891e-10	8.62789e-09	Down	3
HALLMARK_HYPOXIA	12	7.52523e-10	4.18068e-09	Down	3
HALLMARK_ESTROGEN_RESPONSE_LATE	13	0.00044842	0.00124561	Down	3
WATANABE_ULCERATIVE_COLITIS_WITH_CANCER_UP	13	7.55388e-16	5.77486e-14	Down	3
HALLMARK_DNA_REPAIR	14	1.3981e-05	4.36906e-05	Up	3
KEGG_AMINOACYL_TRNA_BIOSYNTHESIS	14	1.00277e-13	4.69547e-12	Up	3
HALLMARK_PROTEIN_SECRETION	15	0.0063803	0.0132923	Down	3
NAKAMURA_CANCER_MICROENVIRONMENT_DN	15	2.88866e-15	1.93231e-13	Up	3
HALLMARK_KRAS_SIGNALING_DN	16	4.15468e-08	1.88849e-07	Down	3
KEGG_METABOLISM_OF_XENOBIOTICS_BY_CYTOCHROME_P450	16	2.40762e-14	1.26763e-12	Down	3
HALLMARK_HEDGEHOG_SIGNALING	17	0.00396624	0.00901419	Down	3
PICCALUGA_ANGIOIMMUNOBLASTIC_LYMPHOMA_UP	17	5.4033e-21	1.34938e-18	Down	3
BIOCARTA_RNA_PATHWAY	18	1.23352e-11	3.12214e-10	Up	3
HALLMARK_TGF_BETA_SIGNALING	18	0.000294495	0.000866163	Down	3
HALLMARK_APICAL_JUNCTION	19	0.00203528	0.00508819	Down	3
REACTOME_HS_GAG_DEGRADATION	19	9.08421e-14	4.36275e-12	Down	3
HALLMARK_ANGIOGENESIS	20	3.02121e-06	1.079e-05	Down	3
ROZANOV_MMP14_TARGETS_SUBSET	20	1.05616e-16	1.06929e-14	Down	3
GAUTSCHI_SRC_SIGNALING	21	7.66551e-27	7.17875e-24	Down	3
HALLMARK_XENOBIOTIC_METABOLISM	21	0.00913594	0.0175691	Down	3
HALLMARK_ESTROGEN_RESPONSE_EARLY	22	0.00297624	0.00708627	Down	3
ZIRN_TRETINOIN_RESPONSE_UP	22	1.10695e-12	3.73569e-11	Down	3
HALLMARK_ANDROGEN_RESPONSE	23	0.109309	0.156156	Up	3
REACTOME_NEUROTRANSMITTER_RELEASE_CYCLE	23	3.07227e-11	7.06056e-10	Down	3
HALLMARK_ADIPOGENESIS	24	0.0561419	0.0850636	Down	3
NABA_BASEMENT_MEMBRANES	24	2.23328e-25	1.19512e-22	Down	3
HALLMARK_INTERFERON_GAMMA_RESPONSE	25	0.0225793	0.0389297	Down	3
REACTOME_TRNA_AMINOACYLATION	25	2.78224e-13	1.1453e-11	Up	3
HALLMARK_PANCREAS_BETA_CELLS	26	0.00518823	0.0112788	Down	3
ONDER_CDH1_TARGETS_3_UP	26	7.91814e-17	8.23927e-15	Down	3
HALLMARK_UV_RESPONSE_UP	27	0.0539818	0.0843466	Up	3
REACTOME_AMINO_ACID_SYNTHESIS_AND_INTERCONVERSION_TRANSAMINATION	27	1.21018e-10	2.41134e-09	Up	3
HALLMARK_PI3K_AKT_MTOR_SIGNALING	28	0.0245809	0.0409682	Up	3
REACTOME_ACTIVATION_OF_GENES_BY_ATF4	28	2.41036e-10	4.58336e-09	Up	3
HALLMARK_INFLAMMATORY_RESPONSE	29	0.000784908	0.00206555	Down	3
REACTOME_OTHER_SEMAPHORIN_INTERACTIONS	29	3.36485e-10	6.08925e-09	Down	3
HALLMARK_APICAL_SURFACE	30	0.00721979	0.0144396	Down	3
REACTOME_COLLAGEN_FORMATION	30	6.10358e-15	3.58059e-13	Down	3
HALLMARK_INTERFERON_ALPHA_RESPONSE	31	0.0775069	0.113981	Down	3
SMID_BREAST_CANCER_NORMAL_LIKE_UP	31	1.17255e-25	7.56765e-23	Down	3
HALLMARK_BILE_ACID_METABOLISM	32	0.0285571	0.0460598	Down	3
LIU_PROSTATE_CANCER_DN	32	1.54524e-17	2.14387e-15	Down	3
HALLMARK_KRAS_SIGNALING_UP	33	4.46148e-06	1.48716e-05	Down	3
TSUNODA_CISPLATIN_RESISTANCE_DN	33	7.80576e-12	2.10362e-10	Down	3
HALLMARK_NOTCH_SIGNALING	34	0.191361	0.253237	Down	3
ONDER_CDH1_TARGETS_1_UP	34	3.94827e-20	8.70014e-18	Down	3
HALLMARK_IL2_STAT5_SIGNALING	35	0.0203629	0.0363622	Down	3
PETRETTO_CARDIAC_HYPERTROPHY	35	1.5274e-11	3.76424e-10	Down	3
HALLMARK_CHOLESTEROL_HOMEOSTASIS	36	0.19246	0.253237	Up	3
SCHUETZ_BREAST_CANCER_DUCTAL_INVASIVE_UP	36	1.21212e-25	7.56765e-23	Down	3
BIOCARTA_RANMS_PATHWAY	37	1.63824e-10	3.19627e-09	Up	3
HALLMARK_REACTIVE_OXIGEN_SPECIES_PATHWAY	37	0.0126207	0.0233717	Down	3
HALLMARK_GLYCOLYSIS	38	0.180006	0.250008	Down	3
YANG_BREAST_CANCER_ESR1_UP	38	1.54741e-12	5.12975e-11	Down	3
HALLMARK_IL6_JAK_STAT3_SIGNALING	39	0.248604	0.310755	Down	3
REACTOME_INTEGRIN_CELL_SURFACE_INTERACTIONS	39	1.11615e-11	2.90353e-10	Down	3
HALLMARK_FATTY_ACID_METABOLISM	40	0.454601	0.541191	Down	3
REACTOME_PERK_REGULATED_GENE_EXPRESSION	40	6.34139e-10	1.07488e-08	Up	3
ELVIDGE_HIF1A_AND_HIF2A_TARGETS_UP	41	1.22193e-15	8.97523e-14	Up	3
HALLMARK_HEME_METABOLISM	41	0.224017	0.287201	Down	3
HALLMARK_PEROXISOME	42	0.554073	0.644271	Down	3
TAKEDA_TARGETS_OF_NUP98_HOXA9_FUSION_10D_DN	42	4.331e-16	3.60532e-14	Down	3
HALLMARK_APOPTOSIS	43	0.69092	0.778696	Down	3
LOPES_METHYLATED_IN_COLON_CANCER_UP	43	5.9178e-14	2.95574e-12	Down	3
HALLMARK_MITOTIC_SPINDLE	44	0.748677	0.812731	Up	3
LINDVALL_IMMORTALIZED_BY_TERT_DN	44	1.38937e-13	6.19593e-12	Down	3
DANG_MYC_TARGETS_DN	45	4.91333e-10	8.62789e-09	Down	3
HALLMARK_P53_PATHWAY	45	0.700826	0.778696	Up	3
HALLMARK_TNFA_SIGNALING_VIA_NFKB	46	0.780222	0.812731	Down	3
KEGG_ONE_CARBON_POOL_BY_FOLATE	46	3.06134e-10	5.62146e-09	Up	3
HALLMARK_ALLOGRAFT_REJECTION	47	0.376907	0.459643	Down	3
KEGG_COMPLEMENT_AND_COAGULATION_CASCADES	47	8.97767e-13	3.17268e-11	Down	3
HALLMARK_WNT_BETA_CATENIN_SIGNALING	48	0.91751	0.91751	Down	3
SCHLOSSER_MYC_TARGETS_AND_SERUM_RESPONSE_DN	48	6.50602e-18	1.01548e-15	Up	3
HALLMARK_SPERMATOGENESIS	49	0.765573	0.812731	Down	3
NABA_ECM_GLYCOPROTEINS	49	1.33317e-30	2.01882e-27	Down	3
HALLMARK_OXIDATIVE_PHOSPHORYLATION	50	0.909402	0.91751	Up	3
NABA_CORE_MATRISOME	50	2.94591e-35	1.10354e-31	Down	3
KEGG_SPLICEOSOME	51	2.23345e-15	1.57858e-13	Up	3
REACTOME_PROCESSING_OF_INTRONLESS_PRE_MRNAS	52	1.29822e-11	3.24209e-10	Up	3
REACTOME_RNA_POL_I_TRANSCRIPTION_TERMINATION	53	2.0918e-09	3.14694e-08	Up	3
DAVICIONI_TARGETS_OF_PAX_FOXO1_FUSIONS_UP	54	4.45534e-12	1.29378e-10	Down	3
HUANG_FOXA2_TARGETS_DN	55	7.11902e-16	5.5558e-14	Down	3
WONG_ENDMETRIUM_CANCER_DN	56	3.50265e-15	2.18682e-13	Down	3
FARMER_BREAST_CANCER_CLUSTER_5	57	3.57241e-12	1.06726e-10	Down	3
CHANG_CORE_SERUM_RESPONSE_UP	58	1.65629e-12	5.34868e-11	Up	3
VERRECCHIA_RESPONSE_TO_TGFB1_C1	59	2.21331e-11	5.28092e-10	Down	3
REACTOME_PROCESSING_OF_CAPPED_INTRONLESS_PRE_MRNA	60	7.11947e-10	1.18531e-08	Up	3
GU_PDEF_TARGETS_UP	61	6.21638e-15	3.58254e-13	Down	3
REACTOME_GLUTAMATE_NEUROTRANSMITTER_RELEASE_CYCLE	62	6.47421e-08	6.60828e-07	Down	3
BOQUEST_STEM_CELL_UP	63	5.36279e-23	2.00879e-20	Down	3
REACTOME_MRNA_SPLICING	64	5.13178e-17	6.00739e-15	Up	3
REACTOME_CLEAVAGE_OF_GROWING_TRANSCRIPT_IN_THE_TERMINATION_REGION_	65	6.26244e-13	2.32268e-11	Up	3
REACTOME_RNA_POL_II_TRANSCRIPTION	66	9.44662e-13	3.27658e-11	Up	3
VECCHI_GASTRIC_CANCER_ADVANCED_VS_EARLY_UP	67	1.34418e-14	7.40484e-13	Down	3
RIGGINS_TAMOXIFEN_RESISTANCE_UP	68	8.36613e-11	1.73147e-09	Down	3
REACTOME_PROCESSING_OF_CAPPED_INTRON_CONTAINING_PRE_MRNA	69	3.28476e-18	5.59305e-16	Up	3
REACTOME_EXTRACELLULAR_MATRIX_ORGANIZATION	70	3.20786e-15	2.07183e-13	Down	3
REACTOME_MITOTIC_PROMETAPHASE	71	1.99183e-13	8.47885e-12	Up	3
GARCIA_TARGETS_OF_FLI1_AND_DAX1_UP	72	2.4601e-13	1.02395e-11	Down	3
BIOCARTA_NFKB_PATHWAY	73	6.32112e-08	6.5052e-07	Up	3
REACTOME_MRNA_PROCESSING	74	2.94809e-17	3.80812e-15	Up	3
BIOCARTA_RB_PATHWAY	75	3.07414e-08	3.51089e-07	Up	3
PATTERSON_DOCETAXEL_RESISTANCE	76	7.56988e-11	1.62039e-09	Down	3
DELPUECH_FOXO3_TARGETS_DN	77	6.52096e-12	1.79614e-10	Up	3
SATO_SILENCED_BY_DEACETYLATION_IN_PANCREATIC_CANCER	78	2.23368e-12	7.03141e-11	Down	3
MOREAUX_B_LYMPHOCYTE_MATURATION_BY_TACI_DN	79	3.38541e-16	2.94924e-14	Up	3
REACTOME_A_TETRASACCHARIDE_LINKER_SEQUENCE_IS_REQUIRED_FOR_GAG_SYNTHESIS	80	1.03513e-08	1.34638e-07	Down	3
VERRECCHIA_EARLY_RESPONSE_TO_TGFB1	81	2.08081e-11	4.99662e-10	Down	3
RUIZ_TNC_TARGETS_UP	82	1.37302e-16	1.35351e-14	Down	3
REACTOME_NCAM1_INTERACTIONS	83	1.05691e-10	2.14011e-09	Down	3
BIOCARTA_CACAM_PATHWAY	84	1.86886e-06	1.29404e-05	Down	3
REN_ALVEOLAR_RHABDOMYOSARCOMA_DN	85	1.17676e-11	3.01293e-10	Down	3
BIOCARTA_ACE2_PATHWAY	86	1.11382e-11	2.90353e-10	Down	3
REACTOME_MRNA_3_END_PROCESSING	87	3.58983e-12	1.06726e-10	Up	3
REACTOME_GABA_SYNTHESIS_RELEASE_REUPTAKE_AND_DEGRADATION	88	1.03995e-06	7.80688e-06	Down	3
ONDER_CDH1_TARGETS_2_UP	89	1.86527e-15	1.34371e-13	Down	3
REACTOME_MRNA_SPLICING_MINOR_PATHWAY	90	7.77907e-11	1.64635e-09	Up	3
REACTOME_METABOLISM_OF_NON_CODING_RNA	91	3.14672e-12	9.66198e-11	Up	3
ELVIDGE_HIF1A_TARGETS_UP	92	1.15331e-13	5.26866e-12	Up	3
REACTOME_MICRORNA_MIRNA_BIOGENESIS	93	3.40026e-09	4.87204e-08	Up	3
XU_RESPONSE_TO_TRETINOIN_AND_NSC682994_DN	94	9.33434e-13	3.26789e-11	Up	3
ROY_WOUND_BLOOD_VESSEL_UP	95	2.63604e-08	3.06665e-07	Down	3
BIOCARTA_PML_PATHWAY	96	2.82517e-06	1.85668e-05	Up	3
REACTOME_MRNA_CAPPING	97	6.06721e-10	1.0378e-08	Up	3
MANALO_HYPOXIA_UP	98	5.84052e-17	6.43487e-15	Down	3
PENG_GLUCOSE_DEPRIVATION_UP	99	4.56088e-09	6.37502e-08	Up	3
SCHUHMACHER_MYC_TARGETS_UP	100	5.28339e-18	8.60503e-16	Up	3
BIOCARTA_PLATELETAPP_PATHWAY	1	3.63893e-12	9.73672e-10	Down	4
HALLMARK_ANGIOGENESIS	1	5.04659e-07	6.30823e-06	Down	4
HALLMARK_MYC_TARGETS_V2	2	3.10907e-08	5.18178e-07	Up	4
KEGG_CIRCADIAN_RHYTHM_MAMMAL	2	3.82549e-15	2.38838e-12	Down	4
BIOCARTA_VITCB_PATHWAY	3	3.93914e-14	1.63956e-11	Down	4
HALLMARK_MTORC1_SIGNALING	3	3.01629e-05	0.000167572	Up	4
HALLMARK_EPITHELIAL_MESENCHYMAL_TRANSITION	4	4.35012e-14	2.17506e-12	Down	4
KEGG_ECM_RECEPTOR_INTERACTION	4	3.63411e-18	6.80669e-15	Down	4
BIOCARTA_AMI_PATHWAY	5	1.91025e-08	1.12053e-06	Down	4
HALLMARK_MYC_TARGETS_V1	5	6.58475e-10	1.64619e-08	Up	4
HALLMARK_HYPOXIA	6	0.000327379	0.00152653	Down	4
PID_INTEGRIN3_PATHWAY	6	3.80188e-14	1.63956e-11	Down	4
HALLMARK_KRAS_SIGNALING_UP	7	2.01205e-06	1.77817e-05	Down	4
PID_INTEGRIN4_PATHWAY	7	6.22048e-11	1.3707e-08	Down	4
HALLMARK_UNFOLDED_PROTEIN_RESPONSE	8	0.004438	0.01585	Up	4
PID_INTEGRIN_CS_PATHWAY	8	1.83934e-09	2.02652e-07	Down	4
HALLMARK_UV_RESPONSE_DN	9	3.59208e-06	2.56577e-05	Down	4
PID_INTEGRIN1_PATHWAY	9	9.49574e-16	7.11421e-13	Down	4
HALLMARK_COAGULATION	10	7.40971e-06	4.63107e-05	Down	4
ZIRN_TRETINOIN_RESPONSE_UP	10	1.32515e-09	1.60129e-07	Down	4
CHASSOT_SKIN_WOUND	11	7.94749e-09	6.07577e-07	Down	4
HALLMARK_TNFA_SIGNALING_VIA_NFKB	11	0.0114772	0.0358662	Down	4
HALLMARK_CHOLESTEROL_HOMEOSTASIS	12	0.00989927	0.0329976	Up	4
KEGG_TERPENOID_BACKBONE_BIOSYNTHESIS	12	1.86876e-07	7.52729e-06	Up	4
HALLMARK_ANDROGEN_RESPONSE	13	0.0830313	0.172982	Down	4
PID_CIRCADIAN_PATHWAY	13	5.36222e-07	1.84283e-05	Down	4
HALLMARK_TGF_BETA_SIGNALING	14	0.00272108	0.0104657	Down	4
REACTOME_INTEGRIN_CELL_SURFACE_INTERACTIONS	14	1.83385e-10	3.4348e-08	Down	4
BIOCARTA_INTRINSIC_PATHWAY	15	2.01121e-05	0.000390362	Down	4
HALLMARK_OXIDATIVE_PHOSPHORYLATION	15	2.13381e-06	1.77817e-05	Up	4
HALLMARK_IL6_JAK_STAT3_SIGNALING	16	0.0957941	0.187364	Down	4
PID_SYNDECAN_2_PATHWAY	16	4.05456e-05	0.000706436	Down	4
DASU_IL6_SIGNALING_SCAR_DN	17	3.38252e-11	7.91933e-09	Down	4
HALLMARK_DNA_REPAIR	17	0.000335837	0.00152653	Up	4
HALLMARK_ESTROGEN_RESPONSE_EARLY	18	0.0024468	0.010195	Down	4
ZIRN_TRETINOIN_RESPONSE_WT1_UP	18	5.13325e-08	2.46528e-06	Down	4
HALLMARK_COMPLEMENT	19	0.0131451	0.0386621	Down	4
REACTOME_TETRAHYDROBIOPTERIN_BH4_SYNTHESIS_RECYCLING_SALVAGE_AND_REGULATION	19	4.10922e-06	9.80456e-05	Up	4
HALLMARK_HEDGEHOG_SIGNALING	20	0.0142069	0.0394637	Down	4
NABA_BASEMENT_MEMBRANES	20	6.56118e-16	6.14455e-13	Down	4
HALLMARK_IL2_STAT5_SIGNALING	21	0.015898	0.0418369	Down	4
NEWMAN_ERCC6_TARGETS_DN	21	7.81069e-11	1.62549e-08	Down	4
BIOCARTA_ACE2_PATHWAY	22	2.79043e-10	4.54476e-08	Down	4
HALLMARK_ESTROGEN_RESPONSE_LATE	22	0.0348509	0.0829783	Down	4
HALLMARK_MYOGENESIS	23	0.0193583	0.0483957	Down	4
REACTOME_CYTOSOLIC_TRNA_AMINOACYLATION	23	2.27193e-08	1.27025e-06	Up	4
HALLMARK_PROTEIN_SECRETION	24	0.116354	0.21547	Down	4
KEGG_STEROID_BIOSYNTHESIS	24	7.42347e-08	3.39126e-06	Up	4
BIOCARTA_STEM_PATHWAY	25	0.000222611	0.00269	Up	4
HALLMARK_APICAL_JUNCTION	25	0.055259	0.120128	Down	4
BIOCARTA_PROTEASOME_PATHWAY	26	2.58148e-10	4.54476e-08	Up	4
HALLMARK_FATTY_ACID_METABOLISM	26	0.321332	0.535553	Up	4
CAFFAREL_RESPONSE_TO_THC_8HR_5_DN	27	4.88642e-08	2.37721e-06	Up	4
HALLMARK_HEME_METABOLISM	27	0.344062	0.554938	Down	4
HALLMARK_PANCREAS_BETA_CELLS	28	0.596134	0.903234	Up	4
OSADA_ASCL1_TARGETS_DN	28	1.87348e-08	1.12053e-06	Down	4
HALLMARK_INFLAMMATORY_RESPONSE	29	0.0974292	0.187364	Down	4
KEGG_FOCAL_ADHESION	29	1.0013e-06	3.04947e-05	Down	4
COLIN_PILOCYTIC_ASTROCYTOMA_VS_GLIOBLASTOMA_DN	30	1.24595e-06	3.56284e-05	Down	4
HALLMARK_UV_RESPONSE_UP	30	0.592763	0.903234	Up	4
HALLMARK_NOTCH_SIGNALING	31	0.898767	0.999993	Down	4
REACTOME_OTHER_SEMAPHORIN_INTERACTIONS	31	2.82928e-05	0.000516998	Down	4
HALLMARK_WNT_BETA_CATENIN_SIGNALING	32	0.884509	0.999993	Down	4
YANG_BREAST_CANCER_ESR1_UP	32	1.63418e-06	4.50121e-05	Down	4
HALLMARK_MITOTIC_SPINDLE	33	0.134048	0.239371	Down	4
REACTOME_VITAMIN_B5_PANTOTHENATE_METABOLISM	33	6.01037e-06	0.000133224	Up	4
HALLMARK_ADIPOGENESIS	34	0.939269	0.999993	Up	4
PRAMOONJAGO_SOX4_TARGETS_UP	34	3.16969e-07	1.17561e-05	Down	4
ELVIDGE_HIF1A_AND_HIF2A_TARGETS_UP	35	2.91477e-09	2.79967e-07	Up	4
HALLMARK_BILE_ACID_METABOLISM	35	0.83944	0.999993	Down	4
HALLMARK_APICAL_SURFACE	36	0.668794	0.98352	Down	4
TAKEDA_TARGETS_OF_NUP98_HOXA9_FUSION_6HR_DN	36	6.15748e-06	0.000134996	Down	4
DAUER_STAT3_TARGETS_UP	37	1.8592e-06	5.01049e-05	Down	4
HALLMARK_KRAS_SIGNALING_DN	37	0.0487733	0.110848	Down	4
HALLMARK_PEROXISOME	38	0.900127	0.999993	Down	4
LINDGREN_BLADDER_CANCER_HIGH_RECURRENCE	38	6.69712e-05	0.00107931	Down	4
HALLMARK_XENOBIOTIC_METABOLISM	39	0.976455	0.999993	Down	4
REACTOME_BMAL1_CLOCK_NPAS2_ACTIVATES_CIRCADIAN_EXPRESSION	39	1.98092e-08	1.14162e-06	Down	4
HALLMARK_GLYCOLYSIS	40	0.990452	0.999993	Down	4
NAGASHIMA_EGF_SIGNALING_UP	40	1.82942e-05	0.000360686	Down	4
HALLMARK_E2F_TARGETS	41	0.282127	0.486427	Up	4
REACTOME_GRB2_SOS_PROVIDES_LINKAGE_TO_MAPK_SIGNALING_FOR_INTERGRINS_	41	0.000388161	0.00434045	Down	4
HALLMARK_INTERFERON_GAMMA_RESPONSE	42	0.990428	0.999993	Down	4
REACTOME_CHOLESTEROL_BIOSYNTHESIS	42	2.51771e-12	7.25488e-10	Up	4
HALLMARK_ALLOGRAFT_REJECTION	43	0.937007	0.999993	Down	4
KEGG_SMALL_CELL_LUNG_CANCER	43	0.000169584	0.00228512	Down	4
HALLMARK_G2M_CHECKPOINT	44	0.957857	0.999993	Up	4
REACTOME_RNA_POL_III_CHAIN_ELONGATION	44	2.89364e-05	0.000526194	Up	4
BERTUCCI_INVASIVE_CARCINOMA_DUCTAL_VS_LOBULAR_DN	45	1.71151e-05	0.000341027	Down	4
HALLMARK_REACTIVE_OXIGEN_SPECIES_PATHWAY	45	0.995425	0.999993	Down	4
HALLMARK_PI3K_AKT_MTOR_SIGNALING	46	0.996191	0.999993	Up	4
KEGG_SPLICEOSOME	46	1.3912e-08	8.87192e-07	Up	4
HALLMARK_SPERMATOGENESIS	47	0.95929	0.999993	Down	4
WACKER_HYPOXIA_TARGETS_OF_VHL	47	3.27895e-07	1.20421e-05	Down	4
HALLMARK_APOPTOSIS	48	0.996891	0.999993	Up	4
ST_STAT3_PATHWAY	48	0.000937272	0.0085844	Down	4
HALLMARK_P53_PATHWAY	49	0.999767	0.999993	Down	4
REACTOME_RNA_POL_III_TRANSCRIPTION_TERMINATION	49	2.56972e-05	0.000471872	Up	4
HALLMARK_INTERFERON_ALPHA_RESPONSE	50	0.999993	0.999993	Down	4
KEGG_PROTEASOME	50	3.31214e-10	5.16969e-08	Up	4
ROZANOV_MMP14_TARGETS_SUBSET	51	1.39673e-08	8.87192e-07	Down	4
REACTOME_SIGNAL_TRANSDUCTION_BY_L1	52	2.04069e-05	0.000394043	Down	4
AZARE_NEOPLASTIC_TRANSFORMATION_BY_STAT3_DN	53	3.12836e-07	1.17188e-05	Down	4
SWEET_KRAS_TARGETS_UP	54	7.71455e-09	6.02056e-07	Down	4
REACTOME_P130CAS_LINKAGE_TO_MAPK_SIGNALING_FOR_INTEGRINS	55	0.000857974	0.00803493	Down	4
GU_PDEF_TARGETS_UP	56	2.67894e-10	4.54476e-08	Down	4
REACTOME_RECEPTOR_LIGAND_BINDING_INITIATES_THE_SECOND_PROTEOLYTIC_CLEAVAGE_OF_NOTCH_RECEPTOR	57	0.000576627	0.00589363	Down	4
ELVIDGE_HYPOXIA_BY_DMOG_UP	58	1.25208e-08	8.52781e-07	Down	4
PID_AVB3_INTEGRIN_PATHWAY	59	1.23897e-06	3.56284e-05	Down	4
LEE_DOUBLE_POLAR_THYMOCYTE	60	5.44709e-06	0.000125183	Down	4
REACTOME_AMINE_COMPOUND_SLC_TRANSPORTERS	61	0.00121128	0.0106263	Down	4
PID_INTEGRIN5_PATHWAY	62	0.000916996	0.00843997	Down	4
KEGG_AMINOACYL_TRNA_BIOSYNTHESIS	63	0.000148967	0.00210578	Up	4
SA_PTEN_PATHWAY	64	2.49676e-05	0.000460732	Down	4
PID_A6B1_A6B4_INTEGRIN_PATHWAY	65	0.000561756	0.00578114	Down	4
BIOCARTA_ECM_PATHWAY	66	0.00040171	0.00444768	Down	4
BARRIER_CANCER_RELAPSE_TUMOR_SAMPLE_UP	67	1.76055e-05	0.000348942	Up	4
REACTOME_ACTIVATION_OF_GENES_BY_ATF4	68	0.000784634	0.00744111	Up	4
REACTOME_MRNA_SPLICING_MINOR_PATHWAY	69	4.13518e-07	1.44963e-05	Up	4
ST_GA12_PATHWAY	70	0.000385048	0.00432754	Down	4
PID_ALK1_PATHWAY	71	0.000497074	0.00532012	Down	4
REACTOME_TRNA_AMINOACYLATION	72	6.97902e-07	2.27334e-05	Up	4
PEDERSEN_TARGETS_OF_611CTF_ISOFORM_OF_ERBB2	73	6.87086e-09	5.47622e-07	Down	4
AMIT_SERUM_RESPONSE_40_MCF10A	74	2.76851e-06	7.00731e-05	Down	4
ST_G_ALPHA_I_PATHWAY	75	0.000719649	0.00691232	Down	4
AMUNDSON_GAMMA_RADIATION_RESISTANCE	76	1.48462e-06	4.11956e-05	Down	4
REACTOME_PLATELET_ADHESION_TO_EXPOSED_COLLAGEN	77	4.9427e-06	0.000116449	Down	4
VALK_AML_CLUSTER_1	78	1.69591e-05	0.000339727	Down	4
TAKEDA_TARGETS_OF_NUP98_HOXA9_FUSION_8D_DN	79	3.05581e-07	1.1676e-05	Down	4
CHIN_BREAST_CANCER_COPY_NUMBER_UP	80	0.000187134	0.00241726	Down	4
AMIT_DELAYED_EARLY_GENES	81	6.63387e-06	0.000143644	Down	4
SATO_SILENCED_BY_DEACETYLATION_IN_PANCREATIC_CANCER	82	2.66965e-06	6.89689e-05	Down	4
CHEN_LVAD_SUPPORT_OF_FAILING_HEART_UP	83	1.99401e-05	0.00038904	Down	4
ELVIDGE_HYPOXIA_BY_DMOG_DN	84	4.73073e-06	0.00011216	Up	4
GUENTHER_GROWTH_SPHERICAL_VS_ADHERENT_DN	85	5.35478e-06	0.00012459	Down	4
REACTOME_PERK_REGULATED_GENE_EXPRESSION	86	0.00151616	0.0125164	Up	4
REACTOME_CIRCADIAN_CLOCK	87	2.51276e-06	6.53666e-05	Down	4
RODRIGUES_NTN1_AND_DCC_TARGETS	88	5.19765e-06	0.00012169	Down	4
SA_G1_AND_S_PHASES	89	0.00213462	0.0163858	Up	4
REACTOME_BIOSYNTHESIS_OF_THE_N_GLYCAN_PRECURSOR_DOLICHOL_LIPID_LINKED_OLIGOSACCHARIDE_LLO_AND_TRANSFER_TO_A_NASCENT_PROTEIN	90	0.000219856	0.00268598	Up	4
BOQUEST_STEM_CELL_CULTURED_VS_FRESH_UP	91	1.55738e-09	1.82311e-07	Down	4
VANHARANTA_UTERINE_FIBROID_DN	92	4.09527e-06	9.80456e-05	Down	4
SCHURINGA_STAT5A_TARGETS_UP	93	0.000221559	0.00268853	Down	4
NABA_ECM_GLYCOPROTEINS	94	8.58535e-17	1.07202e-13	Down	4
REACTOME_RNA_POL_III_TRANSCRIPTION_INITIATION_FROM_TYPE_2_PROMOTER	95	0.000882528	0.00820335	Up	4
CHAUHAN_RESPONSE_TO_METHOXYESTRADIOL_UP	96	3.76095e-09	3.35441e-07	Up	4
RIGGINS_TAMOXIFEN_RESISTANCE_UP	97	0.000102125	0.00154882	Down	4
WATANABE_ULCERATIVE_COLITIS_WITH_CANCER_UP	98	6.40097e-05	0.00104707	Down	4
JIANG_TIP30_TARGETS_UP	99	6.22391e-05	0.00102258	Down	4
REACTOME_P53_DEPENDENT_G1_DNA_DAMAGE_RESPONSE	100	5.00865e-09	4.26418e-07	Up	4
HALLMARK_CHOLESTEROL_HOMEOSTASIS	1	8.48222e-33	4.24111e-31	Up	5
PID_CONE_PATHWAY	1	2.12868e-05	0.000699478	Down	5
HALLMARK_MTORC1_SIGNALING	2	6.09282e-17	1.52321e-15	Up	5
KEGG_TERPENOID_BACKBONE_BIOSYNTHESIS	2	4.26844e-06	0.000188113	Up	5
HALLMARK_ANDROGEN_RESPONSE	3	6.8844e-08	8.6055e-07	Down	5
REACTOME_CHOLESTEROL_BIOSYNTHESIS	3	1.51603e-13	5.67903e-11	Up	5
HALLMARK_COAGULATION	4	0.00894616	0.0406644	Down	5
KRIGE_AMINO_ACID_DEPRIVATION	4	3.47611e-11	7.65972e-09	Up	5
BIOCARTA_RNA_PATHWAY	5	1.36628e-05	0.000478326	Up	5
HALLMARK_SPERMATOGENESIS	5	2.85356e-05	0.000285356	Down	5
HALLMARK_HYPOXIA	6	0.00115441	0.00962011	Down	5
KEGG_STEROID_BIOSYNTHESIS	6	2.05252e-06	0.000111431	Up	5
HALLMARK_ADIPOGENESIS	7	0.0590226	0.173596	Down	5
PID_RHODOPSIN_PATHWAY	7	2.5408e-05	0.000811429	Down	5
HALLMARK_ESTROGEN_RESPONSE_LATE	8	0.0100669	0.0419455	Down	5
MYLLYKANGAS_AMPLIFICATION_HOT_SPOT_22	8	2.60057e-06	0.000128181	Up	5
HALLMARK_G2M_CHECKPOINT	9	0.10634	0.246994	Down	5
REACTOME_EICOSANOID_LIGAND_BINDING_RECEPTORS	9	2.11865e-05	0.000699478	Down	5
GARGALOVIC_RESPONSE_TO_OXIDIZED_PHOSPHOLIPIDS_RED_UP	10	0.000276387	0.00500166	Up	5
HALLMARK_UNFOLDED_PROTEIN_RESPONSE	10	0.0889569	0.246994	Up	5
HALLMARK_EPITHELIAL_MESENCHYMAL_TRANSITION	11	4.83208e-08	8.05347e-07	Down	5
SESTO_RESPONSE_TO_UV_C3	11	5.35641e-09	8.02604e-07	Up	5
BIOCARTA_ARF_PATHWAY	12	0.00196678	0.0219272	Up	5
HALLMARK_BILE_ACID_METABOLISM	12	0.0336944	0.120337	Up	5
HALLMARK_MITOTIC_SPINDLE	13	0.253975	0.488414	Down	5
REACTOME_AMINO_ACID_SYNTHESIS_AND_INTERCONVERSION_TRANSAMINATION	13	0.000515029	0.00781093	Up	5
HALLMARK_XENOBIOTIC_METABOLISM	14	0.225936	0.452556	Down	5
WEBER_METHYLATED_HCP_IN_SPERM_DN	14	8.22504e-07	5.92519e-05	Down	5
HALLMARK_REACTIVE_OXIGEN_SPECIES_PATHWAY	15	0.0522708	0.163346	Down	5
PID_VEGF_VEGFR_PATHWAY	15	1.94717e-05	0.000663101	Down	5
HALLMARK_INFLAMMATORY_RESPONSE	16	0.00503894	0.0279941	Down	5
KOINUMA_COLON_CANCER_MSI_DN	16	1.96686e-08	2.63137e-06	Up	5
HALLMARK_TGF_BETA_SIGNALING	17	0.54778	0.892272	Up	5
NIELSEN_LEIOMYOSARCOMA_CNN1_UP	17	0.00044515	0.00709797	Down	5
HALLMARK_ANGIOGENESIS	18	0.0376293	0.125431	Down	5
ONDER_CDH1_TARGETS_1_DN	18	4.69673e-07	4.09162e-05	Up	5
BIOCARTA_IL7_PATHWAY	19	0.000875177	0.0116256	Down	5
HALLMARK_UV_RESPONSE_DN	19	0.0956372	0.246994	Down	5
HALLMARK_E2F_TARGETS	20	0.00677475	0.0338737	Down	5
GHANDHI_BYSTANDER_IRRADIATION_UP	21	2.00741e-07	1.87994e-05	Down	5
HALLMARK_IL2_STAT5_SIGNALING	21	0.143005	0.31088	Down	5
HALLMARK_TNFA_SIGNALING_VIA_NFKB	22	0.103529	0.246994	Down	5
REACTOME_VITAMIN_B5_PANTOTHENATE_METABOLISM	22	0.000738438	0.0101698	Up	5
HALLMARK_COMPLEMENT	23	0.108677	0.246994	Down	5
KEGG_PRIMARY_IMMUNODEFICIENCY	23	0.00191901	0.0215228	Down	5
HALLMARK_FATTY_ACID_METABOLISM	24	0.0020438	0.0144762	Down	5
WEBER_METHYLATED_HCP_IN_FIBROBLAST_DN	24	6.30806e-07	5.13696e-05	Down	5
ELVIDGE_HIF1A_TARGETS_UP	25	1.89041e-12	5.90124e-10	Up	5
HALLMARK_PEROXISOME	25	0.226278	0.452556	Up	5
HALLMARK_HEDGEHOG_SIGNALING	26	0.458707	0.81912	Up	5
WATANABE_ULCERATIVE_COLITIS_WITH_CANCER_DN	26	0.000157582	0.00315669	Down	5
HALLMARK_APOPTOSIS	27	0.71595	0.999999	Down	5
VERNELL_RETINOBLASTOMA_PATHWAY_DN	27	2.55602e-05	0.000811429	Up	5
HALLMARK_INTERFERON_GAMMA_RESPONSE	28	0.650319	0.985332	Down	5
REACTOME_PROLONGED_ERK_ACTIVATION_EVENTS	28	8.15666e-05	0.00193385	Up	5
HALLMARK_NOTCH_SIGNALING	29	0.72982	0.999999	Up	5
REACTOME_CYTOCHROME_P450_ARRANGED_BY_SUBSTRATE_TYPE	29	3.36691e-06	0.00015381	Down	5
HALLMARK_KRAS_SIGNALING_UP	30	0.00231619	0.0144762	Down	5
KEGG_CHRONIC_MYELOID_LEUKEMIA	30	6.40008e-06	0.000257792	Up	5
BERTUCCI_INVASIVE_CARCINOMA_DUCTAL_VS_LOBULAR_DN	31	8.45321e-06	0.000319856	Down	5
HALLMARK_PROTEIN_SECRETION	31	0.893204	0.999999	Up	5
HALLMARK_PANCREAS_BETA_CELLS	32	0.618217	0.965963	Down	5
PIEPOLI_LGI1_TARGETS_DN	32	0.000216919	0.00408066	Down	5
HALLMARK_KRAS_SIGNALING_DN	33	0.0254782	0.0979932	Down	5
KEGG_PROSTATE_CANCER	33	2.71695e-05	0.000834564	Up	5
HALLMARK_P53_PATHWAY	34	0.873874	0.999999	Down	5
REACTOME_REGULATORY_RNA_PATHWAYS	34	1.72942e-06	0.000102832	Up	5
HALLMARK_ALLOGRAFT_REJECTION	35	0.511341	0.881623	Down	5
PODAR_RESPONSE_TO_ADAPHOSTIN_DN	35	9.73417e-06	0.000357492	Up	5
HALLMARK_APICAL_SURFACE	36	0.761831	0.999999	Down	5
STOSSI_RESPONSE_TO_ESTRADIOL	36	0.000510028	0.00776652	Down	5
HALLMARK_IL6_JAK_STAT3_SIGNALING	37	0.753926	0.999999	Down	5
PID_PI3K_PLC_TRK_PATHWAY	37	0.00262657	0.0265206	Up	5
BIOCARTA_PROTEASOME_PATHWAY	38	8.47397e-08	8.98975e-06	Up	5
HALLMARK_MYOGENESIS	38	0.358721	0.664298	Down	5
CAFFAREL_RESPONSE_TO_THC_8HR_5_DN	39	8.44823e-05	0.00194154	Up	5
HALLMARK_ESTROGEN_RESPONSE_EARLY	39	0.718455	0.999999	Up	5
BIOCARTA_ERK5_PATHWAY	40	0.000792685	0.0106813	Up	5
HALLMARK_INTERFERON_ALPHA_RESPONSE	40	0.984115	0.999999	Down	5
HALLMARK_APICAL_JUNCTION	41	0.553209	0.892272	Down	5
KEGG_ENDOMETRIAL_CANCER	41	0.00302128	0.0295501	Up	5
HALLMARK_HEME_METABOLISM	42	0.984147	0.999999	Down	5
KEGG_GLIOMA	42	0.000286727	0.00510383	Up	5
HALLMARK_GLYCOLYSIS	43	0.969646	0.999999	Down	5
PID_IGF1_PATHWAY	43	5.60171e-06	0.000235775	Up	5
GENTLES_LEUKEMIC_STEM_CELL_UP	44	3.55409e-05	0.00104013	Down	5
HALLMARK_WNT_BETA_CATENIN_SIGNALING	44	0.998159	0.999999	Down	5
HALLMARK_PI3K_AKT_MTOR_SIGNALING	45	0.988688	0.999999	Up	5
NEWMAN_ERCC6_TARGETS_DN	45	9.88994e-05	0.00223179	Down	5
HALLMARK_UV_RESPONSE_UP	46	0.995222	0.999999	Up	5
REACTOME_CYTOSOLIC_TRNA_AMINOACYLATION	46	0.000176496	0.00346155	Up	5
BIOCARTA_IGF1R_PATHWAY	47	0.000529591	0.00790378	Up	5
HALLMARK_OXIDATIVE_PHOSPHORYLATION	47	0.998942	0.999999	Down	5
GARGALOVIC_RESPONSE_TO_OXIDIZED_PHOSPHOLIPIDS_MAGENTA_UP	48	3.07295e-05	0.000913594	Up	5
HALLMARK_MYC_TARGETS_V2	48	0.999527	0.999999	Up	5
HALLMARK_MYC_TARGETS_V1	49	0.999075	0.999999	Up	5
ZWANG_EGF_PERSISTENTLY_UP	49	5.15215e-06	0.000221587	Up	5
BIOCARTA_NFAT_PATHWAY	50	0.00365307	0.0337055	Up	5
HALLMARK_DNA_REPAIR	50	0.999999	0.999999	Up	5
ELVIDGE_HIF1A_AND_HIF2A_TARGETS_UP	51	3.83553e-09	5.98663e-07	Up	5
REACTOME_MICRORNA_MIRNA_BIOGENESIS	52	3.60186e-06	0.000160626	Up	5
DE_YY1_TARGETS_UP	53	5.87078e-05	0.00149896	Down	5
ELVIDGE_HYPOXIA_DN	54	1.87448e-11	4.6812e-09	Up	5
REACTOME_ACTIVATION_OF_BH3_ONLY_PROTEINS	55	0.00218527	0.0235908	Up	5
BIOCARTA_IGF1_PATHWAY	56	0.000497347	0.00766693	Up	5
BIOCARTA_PPARA_PATHWAY	57	0.00034983	0.00595665	Up	5
KEGG_BLADDER_CANCER	59	0.00598322	0.0472851	Up	5
REACTOME_MRNA_3_END_PROCESSING	60	1.03613e-05	0.000376829	Up	5
GARY_CD5_TARGETS_DN	61	7.68911e-11	1.60019e-08	Up	5
ZUCCHI_METASTASIS_UP	63	3.11378e-06	0.000144003	Up	5
REACTOME_CLEAVAGE_OF_GROWING_TRANSCRIPT_IN_THE_TERMINATION_REGION_	64	1.85416e-06	0.000108527	Up	5
BIOCARTA_CARM1_PATHWAY	65	1.21859e-05	0.000434747	Up	5
BIOCARTA_TRKA_PATHWAY	66	0.00180501	0.020305	Up	5
DUNNE_TARGETS_OF_AML1_MTG8_FUSION_DN	67	0.000745157	0.0102248	Down	5
BOSCO_TH1_CYTOTOXIC_MODULE	69	2.59892e-05	0.000818115	Down	5
MYLLYKANGAS_AMPLIFICATION_HOT_SPOT_6	70	0.000401001	0.00658838	Up	5
MIKKELSEN_MEF_ICP_WITH_H3K27ME3	71	3.24117e-15	1.51768e-12	Down	5
PID_HIF1A_PATHWAY	72	0.000213729	0.00406798	Up	5
GENTILE_UV_RESPONSE_CLUSTER_D8	73	8.22378e-08	8.98975e-06	Up	5
REACTOME_ARMS_MEDIATED_ACTIVATION	74	0.00059461	0.00863337	Up	5
WEIGEL_OXIDATIVE_STRESS_BY_TBH_AND_H2O2	75	6.03376e-06	0.000248379	Up	5
BIOCARTA_PITX2_PATHWAY	76	0.0030801	0.0299689	Up	5
SCHUETZ_BREAST_CANCER_DUCTAL_INVASIVE_DN	77	0.000725305	0.0100258	Down	5
REACTOME_PROCESSING_OF_INTRONLESS_PRE_MRNAS	79	0.000712725	0.00994905	Up	5
WANG_RESPONSE_TO_FORSKOLIN_UP	80	0.000360305	0.00608682	Up	5
BIOCARTA_VIP_PATHWAY	82	0.00332769	0.0315583	Up	5
KEGG_TYPE_I_DIABETES_MELLITUS	84	2.11803e-06	0.000113345	Down	5
SHAFFER_IRF4_TARGETS_IN_ACTIVATED_B_LYMPHOCYTE	86	8.15498e-07	5.92519e-05	Up	5
KEGG_OLFACTORY_TRANSDUCTION	88	4.23843e-05	0.00120245	Down	5
BEIER_GLIOMA_STEM_CELL_UP	89	0.000534655	0.0079477	Down	5
FLECHNER_PBL_KIDNEY_TRANSPLANT_OK_VS_DONOR_DN	90	4.46976e-05	0.00122861	Up	5
REACTOME_PHASE1_FUNCTIONALIZATION_OF_COMPOUNDS	92	2.35598e-06	0.000119336	Down	5
REACTOME_PEPTIDE_HORMONE_BIOSYNTHESIS	93	0.00240717	0.0253036	Down	5
PID_HDAC_CLASSI_PATHWAY	94	0.00103876	0.0132334	Up	5
LEONARD_HYPOXIA	95	2.91849e-06	0.000138388	Up	5
REACTOME_PROCESSING_OF_CAPPED_INTRONLESS_PRE_MRNA	96	0.000410225	0.00665239	Up	5
DEMAGALHAES_AGING_DN	97	0.000102326	0.00228162	Up	5
BIOCARTA_PML_PATHWAY	99	0.00261915	0.0265171	Down	5
HALLMARK_CHOLESTEROL_HOMEOSTASIS	1	9.56344e-43	4.78172e-41	Up	6
REACTOME_CHOLESTEROL_BIOSYNTHESIS	1	4.81445e-71	1.80349e-67	Up	6
HALLMARK_MTORC1_SIGNALING	2	2.09174e-15	5.22935e-14	Up	6
KEGG_STEROID_BIOSYNTHESIS	2	1.23425e-44	2.31175e-41	Up	6
HALLMARK_BILE_ACID_METABOLISM	3	0.00416887	0.0231604	Up	6
KEGG_TERPENOID_BACKBONE_BIOSYNTHESIS	3	6.05476e-30	7.56038e-27	Up	6
HALLMARK_COAGULATION	4	0.00553869	0.0276935	Down	6
JI_RESPONSE_TO_FSH_UP	4	1.82882e-16	9.78681e-14	Up	6
HALLMARK_FATTY_ACID_METABOLISM	5	4.81993e-05	0.000481993	Up	6
KEGG_BIOSYNTHESIS_OF_UNSATURATED_FATTY_ACIDS	5	3.03271e-09	2.91295e-07	Up	6
HALLMARK_UNFOLDED_PROTEIN_RESPONSE	6	0.0515088	0.171696	Up	6
PODAR_RESPONSE_TO_ADAPHOSTIN_DN	6	5.53928e-21	4.15003e-18	Down	6
HALLMARK_ANDROGEN_RESPONSE	7	8.90218e-08	1.4837e-06	Down	6
KEGG_CIRCADIAN_RHYTHM_MAMMAL	7	4.40519e-12	9.16768e-10	Down	6
HALLMARK_PEROXISOME	8	0.0560972	0.175304	Up	6
HERNANDEZ_MITOTIC_ARREST_BY_DOCETAXEL_2_DN	8	3.25044e-09	3.04404e-07	Up	6
HALLMARK_MITOTIC_SPINDLE	9	0.000378792	0.00236745	Down	6
ZWANG_EGF_PERSISTENTLY_UP	9	7.40544e-13	2.13391e-10	Up	6
BIOCARTA_PLATELETAPP_PATHWAY	10	1.93812e-09	2.00975e-07	Down	6
HALLMARK_APICAL_JUNCTION	10	0.0160458	0.0617145	Up	6
HALLMARK_ANGIOGENESIS	11	0.0114063	0.0518467	Down	6
REACTOME_RNA_POL_I_PROMOTER_OPENING	11	3.66866e-12	8.58925e-10	Up	6
HALLMARK_UV_RESPONSE_DN	12	0.0124597	0.0519153	Down	6
ZIRN_TRETINOIN_RESPONSE_UP	12	3.62481e-11	6.17206e-09	Down	6
HALLMARK_HYPOXIA	13	0.104145	0.260362	Down	6
REACTOME_ALPHA_LINOLENIC_ACID_ALA_METABOLISM	13	1.409e-10	1.95485e-08	Up	6
HALLMARK_EPITHELIAL_MESENCHYMAL_TRANSITION	14	3.34876e-06	4.18595e-05	Down	6
KEGG_PPAR_SIGNALING_PATHWAY	14	1.61891e-05	0.000493043	Up	6
COLIN_PILOCYTIC_ASTROCYTOMA_VS_GLIOBLASTOMA_DN	15	1.06324e-08	8.85086e-07	Down	6
HALLMARK_PROTEIN_SECRETION	15	0.391966	0.753781	Down	6
HALLMARK_NOTCH_SIGNALING	16	0.270023	0.562548	Up	6
ZIRN_TRETINOIN_RESPONSE_WT1_UP	16	4.31156e-12	9.16768e-10	Down	6
HALLMARK_G2M_CHECKPOINT	17	0.0967725	0.254665	Down	6
KEGG_SYSTEMIC_LUPUS_ERYTHEMATOSUS	17	5.01113e-09	4.51957e-07	Up	6
HALLMARK_UV_RESPONSE_UP	18	0.16403	0.390547	Up	6
SHAFFER_IRF4_TARGETS_IN_ACTIVATED_DENDRITIC_CELL	18	6.93936e-08	5.19897e-06	Down	6
HALLMARK_MYOGENESIS	19	0.0909655	0.254665	Up	6
REACTOME_METABOLISM_OF_LIPIDS_AND_LIPOPROTEINS	19	8.60667e-16	4.03007e-13	Up	6
HALLMARK_SPERMATOGENESIS	20	0.000111851	0.000932094	Down	6
SHAFFER_IRF4_TARGETS_IN_ACTIVATED_B_LYMPHOCYTE	20	1.09246e-17	6.8206e-15	Up	6
HALLMARK_COMPLEMENT	21	0.257745	0.560315	Down	6
REACTOME_VITAMIN_B5_PANTOTHENATE_METABOLISM	21	3.79134e-07	2.18498e-05	Up	6
HALLMARK_KRAS_SIGNALING_UP	22	0.000350415	0.00236745	Down	6
PID_INTEGRIN3_PATHWAY	22	2.42916e-07	1.46768e-05	Down	6
HALLMARK_TNFA_SIGNALING_VIA_NFKB	23	0.283734	0.567469	Down	6
REACTOME_MEIOTIC_SYNAPSIS	23	8.36196e-06	0.000290036	Up	6
FERRARI_RESPONSE_TO_FENRETINIDE_DN	24	3.63697e-13	1.13534e-10	Up	6
HALLMARK_OXIDATIVE_PHOSPHORYLATION	24	0.528554	0.943847	Up	6
HALLMARK_ADIPOGENESIS	25	0.503538	0.932478	Up	6
REACTOME_TRIGLYCERIDE_BIOSYNTHESIS	25	1.73192e-06	8.00961e-05	Up	6
HALLMARK_INFLAMMATORY_RESPONSE	26	0.0494341	0.171696	Down	6
REACTOME_AMYLOIDS	26	7.88671e-11	1.18175e-08	Up	6
HALLMARK_PI3K_AKT_MTOR_SIGNALING	27	0.771424	0.999767	Up	6
RAY_TARGETS_OF_P210_BCR_ABL_FUSION_UP	27	3.6183e-07	2.11783e-05	Down	6
HALLMARK_XENOBIOTIC_METABOLISM	28	0.82501	0.999767	Down	6
REACTOME_PACKAGING_OF_TELOMERE_ENDS	28	1.17865e-08	9.59829e-07	Up	6
CAFFAREL_RESPONSE_TO_THC_8HR_5_DN	29	1.39662e-07	9.17847e-06	Up	6
HALLMARK_PANCREAS_BETA_CELLS	29	0.602441	0.999767	Up	6
HALLMARK_E2F_TARGETS	30	0.201768	0.458564	Down	6
PRAMOONJAGO_SOX4_TARGETS_UP	30	1.27755e-05	0.000419798	Down	6
BIOCARTA_VITCB_PATHWAY	31	7.48031e-09	6.36847e-07	Down	6
HALLMARK_HEDGEHOG_SIGNALING	31	0.59121	0.999767	Up	6
HALLMARK_APOPTOSIS	32	0.957871	0.999767	Up	6
SESTO_RESPONSE_TO_UV_C3	32	5.34126e-09	4.65311e-07	Up	6
HALLMARK_INTERFERON_ALPHA_RESPONSE	33	0.971666	0.999767	Up	6
NIKOLSKY_BREAST_CANCER_14Q22_AMPLICON	33	2.26359e-08	1.76654e-06	Down	6
HALLMARK_REACTIVE_OXIGEN_SPECIES_PATHWAY	34	0.920624	0.999767	Down	6
KEGG_PHENYLALANINE_METABOLISM	34	1.99716e-05	0.000593758	Down	6
COULOUARN_TEMPORAL_TGFB1_SIGNATURE_DN	35	8.5553e-11	1.23262e-08	Up	6
HALLMARK_DNA_REPAIR	35	0.936903	0.999767	Up	6
BIOCARTA_AMI_PATHWAY	36	0.000247015	0.00455822	Down	6
HALLMARK_KRAS_SIGNALING_DN	36	0.0957744	0.254665	Down	6
GARGALOVIC_RESPONSE_TO_OXIDIZED_PHOSPHOLIPIDS_YELLOW_UP	37	0.000109513	0.00239903	Down	6
HALLMARK_ESTROGEN_RESPONSE_EARLY	37	0.749814	0.999767	Up	6
HALLMARK_ESTROGEN_RESPONSE_LATE	38	0.831219	0.999767	Down	6
REACTOME_BMAL1_CLOCK_NPAS2_ACTIVATES_CIRCADIAN_EXPRESSION	38	0.000149218	0.00307128	Down	6
HALLMARK_IL6_JAK_STAT3_SIGNALING	39	0.935935	0.999767	Up	6
REACTOME_PEROXISOMAL_LIPID_METABOLISM	39	4.34468e-06	0.00017314	Up	6
HALLMARK_MYC_TARGETS_V2	40	0.981341	0.999767	Up	6
WANG_RECURRENT_LIVER_CANCER_DN	40	6.31421e-06	0.000231893	Up	6
GARGALOVIC_RESPONSE_TO_OXIDIZED_PHOSPHOLIPIDS_LIGHTYELLOW_UP	41	6.89824e-06	0.000248469	Down	6
HALLMARK_IL2_STAT5_SIGNALING	41	0.881819	0.999767	Down	6
HALLMARK_TGF_BETA_SIGNALING	42	0.998466	0.999767	Up	6
KEGG_SULFUR_METABOLISM	42	0.000176029	0.00354519	Up	6
CHICAS_RB1_TARGETS_GROWING	43	2.22684e-10	2.87646e-08	Down	6
HALLMARK_ALLOGRAFT_REJECTION	43	0.863737	0.999767	Down	6
HALLMARK_APICAL_SURFACE	44	0.990252	0.999767	Up	6
RUAN_RESPONSE_TO_TROGLITAZONE_DN	44	0.000310234	0.00538027	Down	6
HALLMARK_WNT_BETA_CATENIN_SIGNALING	45	0.998964	0.999767	Down	6
REACTOME_TRANSFERRIN_ENDOCYTOSIS_AND_RECYCLING	45	0.000326829	0.005621	Up	6
HALLMARK_HEME_METABOLISM	46	0.992921	0.999767	Up	6
LE_SKI_TARGETS_UP	46	2.86041e-05	0.000776456	Down	6
HALLMARK_P53_PATHWAY	47	0.9956	0.999767	Up	6
REACTOME_FATTY_ACYL_COA_BIOSYNTHESIS	47	2.48184e-05	0.000699021	Up	6
HALLMARK_GLYCOLYSIS	48	0.998792	0.999767	Up	6
KEGG_ECM_RECEPTOR_INTERACTION	48	9.21271e-06	0.000310908	Down	6
HALLMARK_INTERFERON_GAMMA_RESPONSE	49	0.999767	0.999767	Down	6
PENG_GLUCOSE_DEPRIVATION_UP	49	0.000264243	0.00480512	Up	6
HALLMARK_MYC_TARGETS_V1	50	0.999371	0.999767	Up	6
WATANABE_ULCERATIVE_COLITIS_WITH_CANCER_DN	50	0.000177311	0.0035519	Down	6
FARMER_BREAST_CANCER_CLUSTER_1	51	6.40882e-06	0.000233082	Up	6
PENG_RAPAMYCIN_RESPONSE_DN	52	4.18669e-10	5.05915e-08	Up	6
ELVIDGE_HIF1A_AND_HIF2A_TARGETS_UP	53	2.26645e-07	1.39182e-05	Up	6
SATO_SILENCED_BY_DEACETYLATION_IN_PANCREATIC_CANCER	54	1.53328e-06	7.27048e-05	Down	6
NABA_BASEMENT_MEMBRANES	55	1.28939e-07	8.62512e-06	Down	6
BIOCARTA_INFLAM_PATHWAY	56	0.0004771	0.00744674	Up	6
REACTOME_SIGNAL_TRANSDUCTION_BY_L1	57	2.74927e-05	0.000757262	Down	6
WANG_RESPONSE_TO_FORSKOLIN_UP	58	1.25138e-06	6.27046e-05	Down	6
REACTOME_TRANSPORT_OF_VITAMINS_NUCLEOSIDES_AND_RELATED_MOLECULES	59	2.23616e-05	0.000654427	Up	6
PID_CIRCADIAN_PATHWAY	60	0.00361555	0.0348229	Down	6
REACTOME_RNA_POL_I_TRANSCRIPTION	61	8.58721e-05	0.00194956	Up	6
KOINUMA_COLON_CANCER_MSI_DN	62	2.87694e-07	1.71064e-05	Up	6
REACTOME_INSULIN_RECEPTOR_RECYCLING	63	0.000767103	0.0108437	Up	6
DAUER_STAT3_TARGETS_UP	64	0.00112653	0.0146528	Down	6
GUENTHER_GROWTH_SPHERICAL_VS_ADHERENT_DN	65	8.59433e-06	0.000295361	Down	6
DAZARD_UV_RESPONSE_CLUSTER_G2	66	1.32615e-05	0.000428256	Up	6
KUROKAWA_LIVER_CANCER_EARLY_RECURRENCE_UP	67	2.23238e-07	1.39182e-05	Up	6
JAEGER_METASTASIS_UP	68	0.00012043	0.00262285	Down	6
BIOCARTA_STEM_PATHWAY	69	2.6067e-06	0.000114879	Up	6
PID_TOLL_ENDOGENOUS_PATHWAY	70	0.00197712	0.0224433	Up	6
PENG_LEUCINE_DEPRIVATION_DN	71	1.00505e-09	1.13976e-07	Up	6
REACTOME_CYTOSOLIC_TRNA_AMINOACYLATION	72	5.26984e-05	0.00126544	Up	6
REACTOME_EICOSANOID_LIGAND_BINDING_RECEPTORS	73	4.98319e-05	0.00122007	Down	6
REACTOME_CIRCADIAN_CLOCK	74	0.00203361	0.0228081	Down	6
PEDERSEN_TARGETS_OF_611CTF_ISOFORM_OF_ERBB2	75	0.000251167	0.00461212	Down	6
CEBALLOS_TARGETS_OF_TP53_AND_MYC_UP	76	0.000376281	0.00632085	Down	6
ACEVEDO_NORMAL_TISSUE_ADJACENT_TO_LIVER_TUMOR_DN	77	1.79521e-07	1.1398e-05	Up	6
KREPPEL_CD99_TARGETS_DN	78	4.45361e-07	2.52776e-05	Up	6
RUTELLA_RESPONSE_TO_CSF2RB_AND_IL4_DN	79	8.01177e-05	0.00184123	Down	6
ZHENG_RESPONSE_TO_ARSENITE_UP	80	0.000432656	0.00698745	Down	6
WALLACE_PROSTATE_CANCER_DN	81	2.41152e-12	6.02238e-10	Down	6
DAZARD_UV_RESPONSE_CLUSTER_G3	82	0.000136841	0.00284782	Down	6
GARGALOVIC_RESPONSE_TO_OXIDIZED_PHOSPHOLIPIDS_GREEN_UP	83	0.0014629	0.0177922	Down	6
WILCOX_RESPONSE_TO_PROGESTERONE_UP	84	3.12978e-23	2.93103e-20	Down	6
REACTOME_ROLE_OF_DCC_IN_REGULATING_APOPTOSIS	85	1.31686e-06	6.49075e-05	Down	6
BIOCARTA_ACE2_PATHWAY	88	4.99911e-06	0.000192083	Down	6
GARGALOVIC_RESPONSE_TO_OXIDIZED_PHOSPHOLIPIDS_GREY_UP	89	0.00210689	0.0234197	Down	6
GRANDVAUX_IRF3_TARGETS_UP	90	0.00251525	0.0265412	Up	6
ABE_VEGFA_TARGETS	91	1.4983e-05	0.000463854	Down	6
BIOCARTA_SALMONELLA_PATHWAY	92	0.00404821	0.0380065	Up	6
ONDER_CDH1_TARGETS_3_UP	93	0.000924555	0.0123252	Down	6
RUTELLA_RESPONSE_TO_HGF_DN	94	0.00231899	0.0251795	Down	6
BAE_BRCA1_TARGETS_UP	95	1.15202e-06	5.9116e-05	Up	6
VANHARANTA_UTERINE_FIBROID_DN	96	0.00243813	0.0259302	Down	6
HASINA_NOL7_TARGETS_UP	97	2.45827e-05	0.000697627	Down	6
NGUYEN_NOTCH1_TARGETS_UP	98	0.00126369	0.0159925	Up	6
MARCHINI_TRABECTEDIN_RESISTANCE_UP	99	0.000270218	0.00489004	Up	6
TONKS_TARGETS_OF_RUNX1_RUNX1T1_FUSION_HSC_DN	100	5.02513e-06	0.000192083	Up	6
HALLMARK_CHOLESTEROL_HOMEOSTASIS	1	4.78584e-24	2.39292e-22	Up	9
REACTOME_CHOLESTEROL_BIOSYNTHESIS	1	5.26786e-40	1.97387e-36	Up	9
HALLMARK_MITOTIC_SPINDLE	2	4.55982e-16	7.5997e-15	Down	9
KEGG_STEROID_BIOSYNTHESIS	2	4.41377e-28	8.2692e-25	Up	9
HALLMARK_MTORC1_SIGNALING	3	5.64677e-06	4.03341e-05	Up	9
ZIRN_TRETINOIN_RESPONSE_WT1_UP	3	8.37641e-21	2.61553e-18	Down	9
HALLMARK_G2M_CHECKPOINT	4	6.37659e-15	7.97074e-14	Down	9
KEGG_TERPENOID_BACKBONE_BIOSYNTHESIS	4	2.72685e-18	5.10876e-16	Up	9
HALLMARK_UNFOLDED_PROTEIN_RESPONSE	5	1.89286e-05	0.000118304	Up	9
RIGGI_EWING_SARCOMA_PROGENITOR_DN	5	1.93324e-23	7.24385e-21	Down	9
CHICAS_RB1_TARGETS_GROWING	6	9.90936e-24	4.64129e-21	Down	9
HALLMARK_E2F_TARGETS	6	3.76278e-17	9.40694e-16	Down	9
HALLMARK_MYOGENESIS	7	7.84696e-07	7.84696e-06	Up	9
ZIRN_TRETINOIN_RESPONSE_UP	7	4.1765e-12	2.21404e-10	Down	9
GARGALOVIC_RESPONSE_TO_OXIDIZED_PHOSPHOLIPIDS_TURQUOISE_DN	8	6.81718e-13	5.00862e-11	Down	9
HALLMARK_ANDROGEN_RESPONSE	8	0.00138271	0.00406679	Down	9
HALLMARK_PEROXISOME	9	5.94697e-05	0.000330387	Up	9
ODONNELL_TFRC_TARGETS_DN	9	3.02708e-18	5.40118e-16	Down	9
HALLMARK_FATTY_ACID_METABOLISM	10	0.000316244	0.00131768	Up	9
KEGG_CIRCADIAN_RHYTHM_MAMMAL	10	2.51169e-10	9.31813e-09	Down	9
HALLMARK_TNFA_SIGNALING_VIA_NFKB	11	0.00284861	0.00712152	Down	9
KEGG_SULFUR_METABOLISM	11	7.494e-08	1.755e-06	Up	9
HALLMARK_NOTCH_SIGNALING	12	0.000115598	0.000577991	Up	9
MITSIADES_RESPONSE_TO_APLIDIN_DN	12	2.87778e-20	7.1887e-18	Down	9
HALLMARK_UV_RESPONSE_UP	13	0.0175908	0.0351817	Up	9
SMIRNOV_RESPONSE_TO_IR_6HR_DN	13	2.7991e-12	1.58913e-10	Down	9
HALLMARK_IL2_STAT5_SIGNALING	14	0.00637605	0.0141275	Down	9
JAEGER_METASTASIS_UP	14	2.65128e-12	1.53512e-10	Down	9
HALLMARK_BILE_ACID_METABOLISM	15	0.000998638	0.00363026	Up	9
PID_PLK1_PATHWAY	15	5.24194e-12	2.69062e-10	Down	9
HALLMARK_UV_RESPONSE_DN	16	0.00101647	0.00363026	Down	9
PODAR_RESPONSE_TO_ADAPHOSTIN_DN	16	3.3267e-15	3.66622e-13	Down	9
BOSCO_ALLERGEN_INDUCED_TH2_ASSOCIATED_MODULE	17	9.71271e-09	2.75709e-07	Down	9
HALLMARK_TGF_BETA_SIGNALING	17	0.0985373	0.169892	Up	9
HALLMARK_HYPOXIA	18	0.0298683	0.057439	Down	9
SHAFFER_IRF4_TARGETS_IN_ACTIVATED_DENDRITIC_CELL	18	2.80279e-07	5.55664e-06	Down	9
HALLMARK_OXIDATIVE_PHOSPHORYLATION	19	0.00135543	0.00406679	Up	9
REACTOME_CYCLIN_A_B1_ASSOCIATED_EVENTS_DURING_G2_M_TRANSITION	19	2.35021e-10	8.89518e-09	Down	9
BIOCARTA_G2_PATHWAY	20	4.36957e-08	1.10627e-06	Down	9
HALLMARK_SPERMATOGENESIS	20	9.72821e-07	8.10684e-06	Down	9
HALLMARK_COAGULATION	21	0.00803401	0.0167375	Up	9
JI_RESPONSE_TO_FSH_UP	21	5.25835e-13	4.02103e-11	Up	9
HALLMARK_ADIPOGENESIS	22	0.114174	0.19029	Up	9
SENGUPTA_NASOPHARYNGEAL_CARCINOMA_UP	22	5.90087e-13	4.42211e-11	Down	9
HALLMARK_INFLAMMATORY_RESPONSE	23	0.00241376	0.00635199	Down	9
REACTOME_ALPHA_LINOLENIC_ACID_ALA_METABOLISM	23	2.94325e-08	7.82152e-07	Up	9
HALLMARK_P53_PATHWAY	24	0.126301	0.203712	Up	9
REACTOME_TRANSFERRIN_ENDOCYTOSIS_AND_RECYCLING	24	7.71233e-10	2.6271e-08	Up	9
HALLMARK_HEDGEHOG_SIGNALING	25	0.0343633	0.0636357	Up	9
PID_DELTA_NP63_PATHWAY	25	1.01813e-07	2.27079e-06	Down	9
HALLMARK_ESTROGEN_RESPONSE_LATE	26	0.00588044	0.014001	Up	9
WATANABE_ULCERATIVE_COLITIS_WITH_CANCER_DN	26	1.20876e-11	6.01131e-10	Down	9
HALLMARK_MYC_TARGETS_V2	27	0.283178	0.416439	Down	9
SHEDDEN_LUNG_CANCER_POOR_SURVIVAL_A6	27	1.84928e-11	8.66155e-10	Down	9
COULOUARN_TEMPORAL_TGFB1_SIGNATURE_DN	28	1.2526e-08	3.5026e-07	Up	9
HALLMARK_DNA_REPAIR	28	0.309593	0.442276	Up	9
BROWNE_HCMV_INFECTION_12HR_DN	29	5.70564e-11	2.34934e-09	Down	9
HALLMARK_ANGIOGENESIS	29	0.0357142	0.0637753	Down	9
HALLMARK_APOPTOSIS	30	0.256928	0.389285	Down	9
MOLENAAR_TARGETS_OF_CCND1_AND_CDK4_DN	30	4.03022e-24	2.32163e-21	Down	9
HALLMARK_ESTROGEN_RESPONSE_EARLY	31	0.00649863	0.0141275	Up	9
PID_AURORA_B_PATHWAY	31	8.91008e-12	4.51163e-10	Down	9
HALLMARK_IL6_JAK_STAT3_SIGNALING	32	0.372788	0.503768	Down	9
NAKAMURA_CANCER_MICROENVIRONMENT_DN	32	2.40829e-08	6.492e-07	Down	9
FARMER_BREAST_CANCER_CLUSTER_2	33	3.68746e-16	4.93461e-14	Down	9
HALLMARK_KRAS_SIGNALING_UP	33	0.000155888	0.000708582	Down	9
HALLMARK_APICAL_JUNCTION	34	0.131036	0.204744	Up	9
SIMBULAN_UV_RESPONSE_IMMORTALIZED_DN	34	5.07266e-12	2.6399e-10	Down	9
HALLMARK_COMPLEMENT	35	0.599534	0.768633	Down	9
PETROVA_PROX1_TARGETS_UP	35	5.5738e-15	5.80139e-13	Down	9
HALLMARK_XENOBIOTIC_METABOLISM	36	0.319425	0.443646	Up	9
TANG_SENESCENCE_TP53_TARGETS_DN	36	1.16127e-18	2.29014e-16	Down	9
CHEMNITZ_RESPONSE_TO_PROSTAGLANDIN_E2_UP	37	1.56793e-09	5.12405e-08	Down	9
HALLMARK_KRAS_SIGNALING_DN	37	0.00241263	0.00635199	Down	9
CHOW_RASSF1_TARGETS_UP	38	5.87202e-08	1.3838e-06	Down	9
HALLMARK_MYC_TARGETS_V1	38	0.7851	0.914558	Down	9
HALLMARK_PROTEIN_SECRETION	39	0.634295	0.792869	Up	9
PID_FOXM1_PATHWAY	39	2.48042e-09	7.87638e-08	Down	9
HALLMARK_REACTIVE_OXIGEN_SPECIES_PATHWAY	40	0.80079	0.914558	Down	9
KANG_DOXORUBICIN_RESISTANCE_UP	40	4.02897e-27	3.77414e-24	Down	9
CHIN_BREAST_CANCER_COPY_NUMBER_UP	41	1.77528e-10	6.92915e-09	Down	9
HALLMARK_EPITHELIAL_MESENCHYMAL_TRANSITION	41	0.00125691	0.00406679	Down	9
FURUKAWA_DUSP6_TARGETS_PCI35_DN	42	7.31935e-13	5.17464e-11	Down	9
HALLMARK_WNT_BETA_CATENIN_SIGNALING	42	0.833556	0.926173	Up	9
HALLMARK_INTERFERON_ALPHA_RESPONSE	43	0.986699	0.99704	Up	9
SOTIRIOU_BREAST_CANCER_GRADE_1_VS_3_UP	43	1.15105e-16	1.79708e-14	Down	9
HALLMARK_APICAL_SURFACE	44	0.959923	0.99704	Down	9
PENG_RAPAMYCIN_RESPONSE_DN	44	5.02166e-10	1.75852e-08	Up	9
HALLMARK_HEME_METABOLISM	45	0.798934	0.914558	Up	9
REACTOME_LOSS_OF_NLP_FROM_MITOTIC_CENTROSOMES	45	5.75198e-08	1.37192e-06	Down	9
GAL_LEUKEMIC_STEM_CELL_DN	46	1.06032e-14	1.07379e-12	Down	9
HALLMARK_ALLOGRAFT_REJECTION	46	0.563394	0.741308	Down	9
FERREIRA_EWINGS_SARCOMA_UNSTABLE_VS_STABLE_UP	47	9.61371e-13	6.31975e-11	Down	9
HALLMARK_PANCREAS_BETA_CELLS	47	0.804811	0.914558	Up	9
HALLMARK_INTERFERON_GAMMA_RESPONSE	48	0.995234	0.99704	Up	9
KORKOLA_TERATOMA	48	4.96019e-11	2.08829e-09	Down	9
CHANG_CORE_SERUM_RESPONSE_DN	49	1.80953e-08	4.98551e-07	Up	9
HALLMARK_PI3K_AKT_MTOR_SIGNALING	49	0.916803	0.996525	Up	9
HALLMARK_GLYCOLYSIS	50	0.99704	0.99704	Up	9
SAGIV_CD24_TARGETS_UP	50	6.34221e-09	1.8712e-07	Down	9
LI_WILMS_TUMOR_ANAPLASTIC_UP	51	1.00701e-12	6.48122e-11	Down	9
DAZARD_UV_RESPONSE_CLUSTER_G3	52	3.536e-08	9.13751e-07	Down	9
REACTOME_MITOTIC_G2_G2_M_PHASES	53	3.34538e-09	1.01912e-07	Down	9
GRAHAM_CML_QUIESCENT_VS_NORMAL_QUIESCENT_UP	54	1.57649e-11	7.47735e-10	Down	9
EGUCHI_CELL_CYCLE_RB1_TARGETS	55	3.41364e-16	4.73737e-14	Down	9
SEMBA_FHIT_TARGETS_DN	56	3.52837e-08	9.13751e-07	Down	9
ODONNELL_TARGETS_OF_MYC_AND_TFRC_DN	57	1.95526e-11	8.86178e-10	Down	9
REACTOME_RECRUITMENT_OF_MITOTIC_CENTROSOME_PROTEINS_AND_COMPLEXES	58	3.39362e-09	1.02547e-07	Down	9
RUAN_RESPONSE_TO_TROGLITAZONE_DN	59	1.96522e-06	2.95731e-05	Down	9
WU_APOPTOSIS_BY_CDKN1A_VIA_TP53	60	1.55728e-20	4.48857e-18	Down	9
REACTOME_INSULIN_RECEPTOR_RECYCLING	61	1.29467e-07	2.82043e-06	Up	9
DAUER_STAT3_TARGETS_UP	62	3.70922e-07	7.09105e-06	Down	9
NGUYEN_NOTCH1_TARGETS_UP	63	3.80052e-07	7.1922e-06	Up	9
KEGG_REGULATION_OF_AUTOPHAGY	64	2.01485e-07	4.24137e-06	Up	9
HORIUCHI_WTAP_TARGETS_DN	65	2.14655e-07	4.46841e-06	Down	9
REACTOME_ROLE_OF_DCC_IN_REGULATING_APOPTOSIS	66	3.81431e-05	0.000374141	Down	9
MISSIAGLIA_REGULATED_BY_METHYLATION_DN	67	7.04038e-14	5.99552e-12	Down	9
KANG_IMMORTALIZED_BY_TERT_DN	68	4.13522e-10	1.46176e-08	Down	9
GHANDHI_DIRECT_IRRADIATION_UP	69	1.83822e-12	1.11094e-10	Down	9
PYEON_HPV_POSITIVE_TUMORS_UP	70	1.89476e-14	1.82043e-12	Down	9
SCIAN_CELL_CYCLE_TARGETS_OF_TP53_AND_TP73_DN	71	7.19056e-13	5.17464e-11	Down	9
PID_AURORA_A_PATHWAY	72	1.75076e-06	2.65591e-05	Down	9
KEGG_BIOSYNTHESIS_OF_UNSATURATED_FATTY_ACIDS	73	1.17734e-07	2.57983e-06	Up	9
PETROVA_ENDOTHELIUM_LYMPHATIC_VS_BLOOD_UP	74	1.33438e-14	1.31577e-12	Down	9
LEE_EARLY_T_LYMPHOCYTE_UP	75	1.23489e-23	5.14124e-21	Down	9
ALCALAY_AML_BY_NPM1_LOCALIZATION_DN	76	6.40206e-10	2.22116e-08	Down	9
HONRADO_BREAST_CANCER_BRCA1_VS_BRCA2	77	1.0636e-06	1.74031e-05	Down	9
VANTVEER_BREAST_CANCER_METASTASIS_DN	78	7.54388e-13	5.23462e-11	Down	9
NIELSEN_SCHWANNOMA_UP	79	2.14419e-08	5.86444e-07	Up	9
LI_WILMS_TUMOR_VS_FETAL_KIDNEY_1_DN	80	1.11009e-09	3.71384e-08	Down	9
GEORGES_TARGETS_OF_MIR192_AND_MIR215	81	2.09271e-09	6.70205e-08	Down	9
PRAMOONJAGO_SOX4_TARGETS_UP	82	3.73394e-05	0.000368186	Down	9
FERRARI_RESPONSE_TO_FENRETINIDE_UP	83	5.76514e-07	1.02867e-05	Down	9
ZHAN_MULTIPLE_MYELOMA_PR_UP	84	8.97663e-19	1.86863e-16	Down	9
SENESE_HDAC2_TARGETS_DN	85	3.17128e-12	1.77355e-10	Up	9
BIOCARTA_RB_PATHWAY	86	1.98874e-05	0.000208438	Down	9
AMUNDSON_GAMMA_RADIATION_RESPONSE	87	1.17584e-15	1.37684e-13	Down	9
CHIBA_RESPONSE_TO_TSA_DN	88	1.49575e-08	4.15154e-07	Down	9
BILBAN_B_CLL_LPL_UP	89	3.89183e-05	0.000380749	Down	9
CHANG_CYCLING_GENES	90	2.0697e-25	1.55103e-22	Down	9
MATHEW_FANCONI_ANEMIA_GENES	91	1.52686e-07	3.26922e-06	Down	9
MONTERO_THYROID_CANCER_POOR_SURVIVAL_UP	92	1.92834e-13	1.53734e-11	Down	9
WEST_ADRENOCORTICAL_TUMOR_MARKERS_UP	93	9.36688e-06	0.000112493	Down	9
BIDUS_METASTASIS_UP	94	1.30737e-11	6.36195e-10	Down	9
MARKS_HDAC_TARGETS_DN	95	5.5695e-08	1.34638e-06	Down	9
OSADA_ASCL1_TARGETS_DN	96	1.96298e-11	8.86178e-10	Down	9
KUMAMOTO_RESPONSE_TO_NUTLIN_3A_DN	97	3.88639e-12	2.11048e-10	Down	9
REACTOME_SIGNALING_BY_NOTCH3	98	1.74636e-05	0.000186961	Up	9
LAMB_CCND1_TARGETS	99	9.22762e-07	1.53671e-05	Up	9
REACTOME_KINESINS	100	3.78725e-05	0.000372463	Down	9
